# Supplementary material for: A candidate antibody drug for prevention of malaria
Source: Nat Med. 2024 Jan 2;30(1):117–29. doi: 10.1038/s41591-023-02659-z (PMC10803262; doi:10.1038/s41591-023-02659-z)
Supplement: Supplementary file 3 — One Excel file with eight separate worksheets with one Supplementary table on each worksheet. [file 41591_2023_2659_MOESM3_ESM.xlsx]

## Sheet: Supplementary Table 8
Supplementary Table 7 | Residue positions of AB-007088
MS-1800_LC (AB-007088)					MS-1800_HC (AB-007088)
Residue	Linear #	Mat. Linear #	ASN #		Residue	Linear #	Mat. Linear #	ASN #
M	1	-22	KLdr#1:-22		M	1	-22	KLdr#1:-22
D	2	-21	KLdr#1:-21		D	2	-21	KLdr#1:-21
M	3	-20	KLdr#1:-20		M	3	-20	KLdr#1:-20
R	4	-19	KLdr#1:-19		R	4	-19	KLdr#1:-19
V	5	-18	KLdr#1:-18		V	5	-18	KLdr#1:-18
P	6	-17	KLdr#1:-17		P	6	-17	KLdr#1:-17
A	7	-16	KLdr#1:-16		A	7	-16	KLdr#1:-16
Q	8	-15	KLdr#1:-15		Q	8	-15	KLdr#1:-15
L	9	-14	KLdr#1:-14		L	9	-14	KLdr#1:-14
L	10	-13	KLdr#1:-13		L	10	-13	KLdr#1:-13
G	11	-12	KLdr#1:-12		G	11	-12	KLdr#1:-12
L	12	-11	KLdr#1:-11		L	12	-11	KLdr#1:-11
L	13	-10	KLdr#1:-10		L	13	-10	KLdr#1:-10
L	14	-9	KLdr#1:-9		L	14	-9	KLdr#1:-9
L	15	-8	KLdr#1:-8		L	15	-8	KLdr#1:-8
W	16	-7	KLdr#1:-7		W	16	-7	KLdr#1:-7
L	17	-6	KLdr#1:-6		L	17	-6	KLdr#1:-6
R	18	-5	KLdr#1:-5		R	18	-5	KLdr#1:-5
G	19	-4	KLdr#1:-4		G	19	-4	KLdr#1:-4
A	20	-3	KLdr#1:-3		A	20	-3	KLdr#1:-3
R	21	-2	KLdr#1:-2		R	21	-2	KLdr#1:-2
C	22	-1	KLdr#1:-1		C	22	-1	KLdr#1:-1
G	23	1	KV:1		Q	23	1	HV:1
V	24	2	KV:2		V	24	2	HV:2
Q	25	3	KV:3		Q	25	3	HV:3
M	26	4	KV:4		L	26	4	HV:4
T	27	5	KV:5		V	27	5	HV:5
Q	28	6	KV:6		E	28	6	HV:6
S	29	7	KV:7		S	29	7	HV:7
P	30	8	KV:8		-	29.1	7.1	HV:8
S	31	9	KV:9		G	30	8	HV:9
T	32	10	KV:10		G	31	9	HV:10
L	33	11	KV:11		G	32	10	HV:11
S	34	12	KV:12		V	33	11	HV:12
A	35	13	KV:13		V	34	12	HV:13
S	36	14	KV:14		Q	35	13	HV:14
V	37	15	KV:15		P	36	14	HV:15
G	38	16	KV:16		G	37	15	HV:16
D	39	17	KV:17		R	38	16	HV:17
R	40	18	KV:18		S	39	17	HV:18
V	41	19	KV:19		L	40	18	HV:19
T	42	20	KV:20		R	41	19	HV:20
L	43	21	KV:21		L	42	20	HV:21
T	44	22	KV:22		S	43	21	HV:22
C	45	23	KV:23		C	44	22	HV:23
R	46	24	KV:24		A	45	23	HV:24
A	47	25	KV:25		A	46	24	HV:25
S	48	26	KV:26		S	47	25	HV:26
-	48.1	26.1	KV:27		G	48	26	HV:27
-	48.2	26.2	KV:28		-	48.1	26.1	HV:28
Q	49	27	KV:29		F	49	27	HV:29
S	50	28	KV:30		A	50	28	HV:30
I	51	29	KV:31		F	51	29	HV:31
S	52	30	KV:32		N	52	30	HV:32
S	53	31	KV:33		T	53	31	HV:33
-	53.1	31.1	KV:34		-	53.1	31.1	HV:34
-	53.2	31.2	KV:35		-	53.2	31.2	HV:35
-	53.3	31.3	KV:36		-	53.3	31.3	HV:36
-	53.4	31.4	KV:37		-	53.4	31.4	HV:37
-	53.5	31.5	KV:38		-	53.5	31.5	HV:38
-	53.6	31.6	KV:39		Y	54	32	HV:39
W	54	32	KV:40		G	55	33	HV:40
L	55	33	KV:41		M	56	34	HV:41
A	56	34	KV:42		H	57	35	HV:42
W	57	35	KV:43		W	58	36	HV:43
Y	58	36	KV:44		V	59	37	HV:44
Q	59	37	KV:45		R	60	38	HV:45
Q	60	38	KV:46		Q	61	39	HV:46
K	61	39	KV:47		T	62	40	HV:47
P	62	40	KV:48		P	63	41	HV:48
G	63	41	KV:49		G	64	42	HV:49
K	64	42	KV:50		K	65	43	HV:50
A	65	43	KV:51		G	66	44	HV:51
P	66	44	KV:52		L	67	45	HV:52
K	67	45	KV:53		E	68	46	HV:53
L	68	46	KV:54		W	69	47	HV:54
L	69	47	KV:55		V	70	48	HV:55
I	70	48	KV:56		A	71	49	HV:56
Y	71	49	KV:57		I	72	50	HV:57
D	72	50	KV:58		I	73	51	HV:58
-	72.1	50.1	KV:59		W	74	52	HV:59
-	72.2	50.2	KV:60		Y	75	53	HV:60
-	72.3	50.3	KV:61		-	75.1	53.1	HV:61
-	72.4	50.4	KV:62		-	75.2	53.2	HV:62
-	72.5	50.5	KV:63		-	75.3	53.3	HV:63
-	72.6	50.6	KV:64		D	76	54	HV:64
-	72.7	50.7	KV:65		G	77	55	HV:65
-	72.8	50.8	KV:66		S	78	56	HV:66
A	73	51	KV:67		Q	79	57	HV:67
S	74	52	KV:68		K	80	58	HV:68
S	75	53	KV:69		Y	81	59	HV:69
L	76	54	KV:70		Y	82	60	HV:70
E	77	55	KV:71		A	83	61	HV:71
S	78	56	KV:72		D	84	62	HV:72
G	79	57	KV:73		S	85	63	HV:73
V	80	58	KV:74		V	86	64	HV:74
P	81	59	KV:75		Q	87	65	HV:75
S	82	60	KV:76		G	88	66	HV:76
R	83	61	KV:77		R	89	67	HV:77
F	84	62	KV:78		F	90	68	HV:78
S	85	63	KV:79		I	91	69	HV:79
G	86	64	KV:80		I	92	70	HV:80
S	87	65	KV:81		S	93	71	HV:81
G	88	66	KV:82		R	94	72	HV:82
S	89	67	KV:83		D	95	73	HV:83
G	90	68	KV:84		N	96	74	HV:84
-	90.1	68.1	KV:85		H	97	75	HV:85
-	90.2	68.2	KV:86		K	98	76	HV:86
T	91	69	KV:87		N	99	77	HV:87
E	92	70	KV:88		T	100	78	HV:88
F	93	71	KV:89		L	101	79	HV:89
T	94	72	KV:90		S	102	80	HV:90
L	95	73	KV:91		L	103	81	HV:91
T	96	74	KV:92		Q	104	82	HV:92
I	97	75	KV:93		M	105	83	HV:93
S	98	76	KV:94		N	106	84	HV:94
S	99	77	KV:95		G	107	85	HV:95
L	100	78	KV:96		L	108	86	HV:96
Q	101	79	KV:97		R	109	87	HV:97
P	102	80	KV:98		A	110	88	HV:98
D	103	81	KV:99		E	111	89	HV:99
D	104	82	KV:100		D	112	90	HV:100
F	105	83	KV:101		T	113	91	HV:101
A	106	84	KV:102		A	114	92	HV:102
T	107	85	KV:103		V	115	93	HV:103
Y	108	86	KV:104		Y	116	94	HV:104
Y	109	87	KV:105		F	117	95	HV:105
C	110	88	KV:106		C	118	96	HV:106
Q	111	89	KV:107		V	119	97	HV:107
Q	112	90	KV:108		R	120	98	HV:108
Y	113	91	KV:109		V	121	99	HV:109
N	114	92	KV:110		R	122	100	HV:110
S	115	93	KV:111		F	123	101	HV:111
-	115.1	93.1	KV:112		S	124	102	HV:112
-	115.2	93.2	KV:113		V	125	103	HV:113
-	115.3	93.3	KV:114		G	126	104	HV:114
-	115.4	93.4	KV:115		-	126.1	104.1	HV:115
-	115.5	93.5	KV:116		-	126.2	104.2	HV:116
-	115.6	93.6	KV:117		-	126.3	104.3	HV:117
-	115.7	93.7	KV:118		-	126.4	104.4	HV:118
-	115.8	93.8	KV:119		-	126.5	104.5	HV:119
-	115.9	93.9	KV:120		-	126.6	104.6	HV:120
-	115.10	93.10	KV:121		-	126.7	104.7	HV:121
-	115.11	93.11	KV:122		-	126.8	104.8	HV:122
-	115.12	93.12	KV:123		-	126.9	104.9	HV:123
-	115.13	93.13	KV:124		-	126.10	104.10	HV:124
-	115.14	93.14	KV:125		-	126.11	104.11	HV:125
-	115.15	93.15	KV:126		-	126.12	104.12	HV:126
-	115.16	93.16	KV:127		-	126.13	104.13	HV:127
-	115.17	93.17	KV:128		-	126.14	104.14	HV:128
-	115.18	93.18	KV:129		-	126.15	104.15	HV:129
-	115.19	93.19	KV:130		-	126.16	104.16	HV:130
-	115.20	93.20	KV:131		P	127	105	HV:131
-	115.21	93.21	KV:132		H	128	106	HV:132
-	115.22	93.22	KV:133		G	129	107	HV:133
Y	116	94	KV:134		S	130	108	HV:134
S	117	95	KV:135		A	131	109	HV:135
F	118	96	KV:136		F	132	110	HV:136
W	119	97	KV:137		D	133	111	HV:137
T	120	98	KV:138		L	134	112	HV:138
F	121	99	KV:139		W	135	113	HV:139
G	122	100	KV:140		G	136	114	HV:140
Q	123	101	KV:141		Q	137	115	HV:141
G	124	102	KV:142		G	138	116	HV:142
T	125	103	KV:143		T	139	117	HV:143
K	126	104	KV:144		M	140	118	HV:144
V	127	105	KV:145		V	141	119	HV:145
E	128	106	KV:146		I	142	120	HV:146
I	129	107	KV:147		V	143	121	HV:147
K	130	108	KV:148		S	144	122	HV:148
R	131	109	KV:149		S	145	123	HV:149
-	131.1	109.1	KCnst-Ig:1		-	145.1	123.1	HCnst-Ig:1
T	132	110	KCnst-Ig:2		-	145.2	123.2	HCnst-Ig:2
V	133	111	KCnst-Ig:3		A	146	124	HCnst-Ig:3
A	134	112	KCnst-Ig:4		S	147	125	HCnst-Ig:4
A	135	113	KCnst-Ig:5		T	148	126	HCnst-Ig:5
P	136	114	KCnst-Ig:6		K	149	127	HCnst-Ig:6
S	137	115	KCnst-Ig:7		G	150	128	HCnst-Ig:7
V	138	116	KCnst-Ig:8		P	151	129	HCnst-Ig:8
F	139	117	KCnst-Ig:9		S	152	130	HCnst-Ig:9
I	140	118	KCnst-Ig:10		V	153	131	HCnst-Ig:10
F	141	119	KCnst-Ig:11		F	154	132	HCnst-Ig:11
P	142	120	KCnst-Ig:12		P	155	133	HCnst-Ig:12
P	143	121	KCnst-Ig:13		L	156	134	HCnst-Ig:13
S	144	122	KCnst-Ig:14		A	157	135	HCnst-Ig:14
D	145	123	KCnst-Ig:15		P	158	136	HCnst-Ig:15
E	146	124	KCnst-Ig:16		-	158.1	136.1	HCnst-Ig:16
-	146.1	124.1	KCnst-Ig:17		S	159	137	HCnst-Ig:17
-	146.2	124.2	KCnst-Ig:18		-	159.1	137.1	HCnst-Ig:18
Q	147	125	KCnst-Ig:19		S	160	138	HCnst-Ig:19
L	148	126	KCnst-Ig:20		K	161	139	HCnst-Ig:20
-	148.1	126.1	KCnst-Ig:21		S	162	140	HCnst-Ig:21
-	148.2	126.2	KCnst-Ig:22		T	163	141	HCnst-Ig:22
K	149	127	KCnst-Ig:23		S	164	142	HCnst-Ig:23
S	150	128	KCnst-Ig:24		G	165	143	HCnst-Ig:24
G	151	129	KCnst-Ig:25		G	166	144	HCnst-Ig:25
T	152	130	KCnst-Ig:26		T	167	145	HCnst-Ig:26
A	153	131	KCnst-Ig:27		A	168	146	HCnst-Ig:27
S	154	132	KCnst-Ig:28		A	169	147	HCnst-Ig:28
V	155	133	KCnst-Ig:29		L	170	148	HCnst-Ig:29
V	156	134	KCnst-Ig:30		G	171	149	HCnst-Ig:30
C	157	135	KCnst-Ig:31		C	172	150	HCnst-Ig:31
L	158	136	KCnst-Ig:32		L	173	151	HCnst-Ig:32
L	159	137	KCnst-Ig:33		V	174	152	HCnst-Ig:33
N	160	138	KCnst-Ig:34		K	175	153	HCnst-Ig:34
N	161	139	KCnst-Ig:35		D	176	154	HCnst-Ig:35
F	162	140	KCnst-Ig:36		Y	177	155	HCnst-Ig:36
Y	163	141	KCnst-Ig:37		F	178	156	HCnst-Ig:37
P	164	142	KCnst-Ig:38		P	179	157	HCnst-Ig:38
-	164.1	142.1	KCnst-Ig:39		-	179.1	157.1	HCnst-Ig:39
-	164.2	142.2	KCnst-Ig:40		-	179.2	157.2	HCnst-Ig:40
R	165	143	KCnst-Ig:41		E	180	158	HCnst-Ig:41
E	166	144	KCnst-Ig:42		P	181	159	HCnst-Ig:42
A	167	145	KCnst-Ig:43		V	182	160	HCnst-Ig:43
K	168	146	KCnst-Ig:44		T	183	161	HCnst-Ig:44
V	169	147	KCnst-Ig:45		V	184	162	HCnst-Ig:45
Q	170	148	KCnst-Ig:46		S	185	163	HCnst-Ig:46
W	171	149	KCnst-Ig:47		W	186	164	HCnst-Ig:47
-	171.1	149.1	KCnst-Ig:48		-	186.1	164.1	HCnst-Ig:48
K	172	150	KCnst-Ig:49		N	187	165	HCnst-Ig:49
V	173	151	KCnst-Ig:50		S	188	166	HCnst-Ig:50
D	174	152	KCnst-Ig:51		G	189	167	HCnst-Ig:51
N	175	153	KCnst-Ig:52		A	190	168	HCnst-Ig:52
A	176	154	KCnst-Ig:53		L	191	169	HCnst-Ig:53
L	177	155	KCnst-Ig:54		T	192	170	HCnst-Ig:54
Q	178	156	KCnst-Ig:55		S	193	171	HCnst-Ig:55
S	179	157	KCnst-Ig:56		G	194	172	HCnst-Ig:56
G	180	158	KCnst-Ig:57		V	195	173	HCnst-Ig:57
N	181	159	KCnst-Ig:58		H	196	174	HCnst-Ig:58
S	182	160	KCnst-Ig:59		T	197	175	HCnst-Ig:59
Q	183	161	KCnst-Ig:60		-	197.1	175.1	HCnst-Ig:60
E	184	162	KCnst-Ig:61		-	197.2	175.2	HCnst-Ig:61
S	185	163	KCnst-Ig:62		-	197.3	175.3	HCnst-Ig:62
V	186	164	KCnst-Ig:63		F	198	176	HCnst-Ig:63
T	187	165	KCnst-Ig:64		P	199	177	HCnst-Ig:64
E	188	166	KCnst-Ig:65		A	200	178	HCnst-Ig:65
Q	189	167	KCnst-Ig:66		V	201	179	HCnst-Ig:66
D	190	168	KCnst-Ig:67		L	202	180	HCnst-Ig:67
-	190.1	168.1	KCnst-Ig:68		Q	203	181	HCnst-Ig:68
-	190.2	168.2	KCnst-Ig:69		-	203.1	181.1	HCnst-Ig:69
-	190.3	168.3	KCnst-Ig:70		-	203.2	181.2	HCnst-Ig:70
-	190.4	168.4	KCnst-Ig:71		-	203.3	181.3	HCnst-Ig:71
S	191	169	KCnst-Ig:72		-	203.4	181.4	HCnst-Ig:72
K	192	170	KCnst-Ig:73		S	204	182	HCnst-Ig:73
D	193	171	KCnst-Ig:74		S	205	183	HCnst-Ig:74
S	194	172	KCnst-Ig:75		G	206	184	HCnst-Ig:75
T	195	173	KCnst-Ig:76		L	207	185	HCnst-Ig:76
Y	196	174	KCnst-Ig:77		Y	208	186	HCnst-Ig:77
S	197	175	KCnst-Ig:78		S	209	187	HCnst-Ig:78
L	198	176	KCnst-Ig:79		L	210	188	HCnst-Ig:79
S	199	177	KCnst-Ig:80		S	211	189	HCnst-Ig:80
S	200	178	KCnst-Ig:81		S	212	190	HCnst-Ig:81
T	201	179	KCnst-Ig:82		V	213	191	HCnst-Ig:82
L	202	180	KCnst-Ig:83		V	214	192	HCnst-Ig:83
T	203	181	KCnst-Ig:84		T	215	193	HCnst-Ig:84
L	204	182	KCnst-Ig:85		V	216	194	HCnst-Ig:85
S	205	183	KCnst-Ig:86		P	217	195	HCnst-Ig:86
K	206	184	KCnst-Ig:87		S	218	196	HCnst-Ig:87
A	207	185	KCnst-Ig:88		S	219	197	HCnst-Ig:88
D	208	186	KCnst-Ig:89		S	220	198	HCnst-Ig:89
Y	209	187	KCnst-Ig:90		L	221	199	HCnst-Ig:90
-	209.1	187.1	KCnst-Ig:91		-	221.1	199.1	HCnst-Ig:91
E	210	188	KCnst-Ig:92		G	222	200	HCnst-Ig:92
K	211	189	KCnst-Ig:93		T	223	201	HCnst-Ig:93
H	212	190	KCnst-Ig:94		Q	224	202	HCnst-Ig:94
K	213	191	KCnst-Ig:95		T	225	203	HCnst-Ig:95
V	214	192	KCnst-Ig:96		-	225.1	203.1	HCnst-Ig:96
-	214.1	192.1	KCnst-Ig:97		-	225.2	203.2	HCnst-Ig:97
-	214.2	192.2	KCnst-Ig:98		-	225.3	203.3	HCnst-Ig:98
Y	215	193	KCnst-Ig:99		Y	226	204	HCnst-Ig:99
A	216	194	KCnst-Ig:100		I	227	205	HCnst-Ig:100
C	217	195	KCnst-Ig:101		C	228	206	HCnst-Ig:101
E	218	196	KCnst-Ig:102		N	229	207	HCnst-Ig:102
V	219	197	KCnst-Ig:103		V	230	208	HCnst-Ig:103
T	220	198	KCnst-Ig:104		N	231	209	HCnst-Ig:104
H	221	199	KCnst-Ig:105		H	232	210	HCnst-Ig:105
Q	222	200	KCnst-Ig:106		K	233	211	HCnst-Ig:106
G	223	201	KCnst-Ig:107		P	234	212	HCnst-Ig:107
L	224	202	KCnst-Ig:108		S	235	213	HCnst-Ig:108
S	225	203	KCnst-Ig:109		N	236	214	HCnst-Ig:109
-	225.1	203.1	KCnst-Ig:110		-	236.1	214.1	HCnst-Ig:110
S	226	204	KCnst-Ig:111		-	236.2	214.2	HCnst-Ig:111
P	227	205	KCnst-Ig:112		T	237	215	HCnst-Ig:112
V	228	206	KCnst-Ig:113		K	238	216	HCnst-Ig:113
T	229	207	KCnst-Ig:114		V	239	217	HCnst-Ig:114
K	230	208	KCnst-Ig:115		D	240	218	HCnst-Ig:115
S	231	209	KCnst-Ig:116		K	241	219	HCnst-Ig:116
F	232	210	KCnst-Ig:117		-	241.1	219.1	HCnst-Ig:117
N	233	211	KCnst-Ig:118		K	242	220	HCnst-Ig:118
R	234	212	KCnst-Ig:119		V	243	221	HCnst-Ig:119
G	235	213	KCnst-Ig:120		-	243.1	221.1	HCnst-Ig:120
E	236	214	KCnst-Ig:121		-	243.2	221.2	HCnst-Ig:121
C	237	215	KCnst-Ig:122		-	243.3	221.3	HCnst-Ig:122
-	237.1	215.1	KCnst-Ig:123		-	243.4	221.4	HCnst-Ig:123
					-	243.5	221.1	Hinge:1
					-	243.6	221.2	Hinge:2
					-	243.7	221.3	Hinge:3
					-	243.8	221.4	Hinge:4
					-	243.9	221.5	Hinge:5
					-	243.10	221.6	Hinge:6
					-	243.11	221.7	Hinge:7
					-	243.12	221.8	Hinge:8
					-	243.13	221.9	Hinge:9
					-	243.14	221.10	Hinge:10
					-	243.15	221.11	Hinge:11
					-	243.16	221.12	Hinge:12
					-	243.17	221.13	Hinge:13
					-	243.18	221.14	Hinge:14
					-	243.19	221.15	Hinge:15
					-	243.20	221.16	Hinge:16
					-	243.21	221.17	Hinge:17
					-	243.22	221.18	Hinge:18
					-	243.23	221.19	Hinge:19
					-	243.24	221.20	Hinge:20
					-	243.25	221.21	Hinge:21
					-	243.26	221.22	Hinge:22
					-	243.27	221.23	Hinge:23
					-	243.28	221.24	Hinge:24
					-	243.29	221.25	Hinge:25
					-	243.30	221.26	Hinge:26
					-	243.31	221.27	Hinge:27
					-	243.32	221.28	Hinge:28
					-	243.33	221.29	Hinge:29
					-	243.34	221.30	Hinge:30
					-	243.35	221.31	Hinge:31
					-	243.36	221.32	Hinge:32
					-	243.37	221.33	Hinge:33
					-	243.38	221.34	Hinge:34
					-	243.39	221.35	Hinge:35
					-	243.40	221.36	Hinge:36
					-	243.41	221.37	Hinge:37
					-	243.42	221.38	Hinge:38
					-	243.43	221.39	Hinge:39
					-	243.44	221.40	Hinge:40
					-	243.45	221.41	Hinge:41
					-	243.46	221.42	Hinge:42
					-	243.47	221.43	Hinge:43
					-	243.48	221.44	Hinge:44
					-	243.49	221.45	Hinge:45
					-	243.50	221.46	Hinge:46
					-	243.51	221.47	Hinge:47
					-	243.52	221.48	Hinge:48
					-	243.53	221.49	Hinge:49
					-	243.54	221.50	Hinge:50
					-	243.55	221.51	Hinge:51
					-	243.56	221.52	Hinge:52
					-	243.57	221.53	Hinge:53
					-	243.58	221.54	Hinge:54
					-	243.59	221.55	Hinge:55
					-	243.60	221.56	Hinge:56
					-	243.61	221.57	Hinge:57
					-	243.62	221.58	Hinge:58
					-	243.63	221.59	Hinge:59
					-	243.64	221.60	Hinge:60
					-	243.65	221.61	Hinge:61
					-	243.66	221.62	Hinge:62
					-	243.67	221.63	Hinge:63
					-	243.68	221.64	Hinge:64
					-	243.69	221.65	Hinge:65
					-	243.70	221.66	Hinge:66
					-	243.71	221.67	Hinge:67
					-	243.72	221.68	Hinge:68
					-	243.73	221.69	Hinge:69
					-	243.74	221.70	Hinge:70
					-	243.75	221.71	Hinge:71
					-	243.76	221.72	Hinge:72
					-	243.77	221.73	Hinge:73
					-	243.78	221.74	Hinge:74
					-	243.79	221.75	Hinge:75
					-	243.80	221.76	Hinge:76
					-	243.81	221.77	Hinge:77
					-	243.82	221.78	Hinge:78
					-	243.83	221.79	Hinge:79
					-	243.84	221.80	Hinge:80
					-	243.85	221.81	Hinge:81
					-	243.86	221.82	Hinge:82
					-	243.87	221.83	Hinge:83
					-	243.88	221.84	Hinge:84
					-	243.89	221.85	Hinge:85
					-	243.90	221.86	Hinge:86
					-	243.91	221.87	Hinge:87
					-	243.92	221.88	Hinge:88
					-	243.93	221.89	Hinge:89
					-	243.94	221.90	Hinge:90
					-	243.95	221.91	Hinge:91
					-	243.96	221.92	Hinge:92
					-	243.97	221.93	Hinge:93
					-	243.98	221.94	Hinge:94
					-	243.99	221.95	Hinge:95
					E	244	222	Hinge:96
					P	245	223	Hinge:97
					K	246	224	Hinge:98
					S	247	225	Hinge:99
					-	247.1	225.1	Hinge:100
					-	247.2	225.2	Hinge:101
					-	247.3	225.3	Hinge:102
					-	247.4	225.4	Hinge:103
					-	247.5	225.5	Hinge:104
					-	247.6	225.6	Hinge:105
					-	247.7	225.7	Hinge:106
					C	248	226	Hinge:107
					D	249	227	Hinge:108
					K	250	228	Hinge:109
					T	251	229	Hinge:110
					H	252	230	Hinge:111
					T	253	231	Hinge:112
					C	254	232	Hinge:113
					P	255	233	Hinge:114
					P	256	234	Hinge:115
					C	257	235	Hinge:116
					P	258	236	Hinge:117
					A	259	237	Hinge:118
					P	260	238	Hinge:119
					E	261	239	Hinge:120
					L	262	240	Hinge:121
					L	263	241	Hinge:122
					G	264	242	Hinge:123
					-	264.1	242.1	Fc-N:1
					-	264.2	242.2	Fc-N:2
					-	264.3	242.3	Fc-N:3
					-	264.4	242.4	Fc-N:4
					G	265	243	Fc-N:5
					P	266	244	Fc-N:6
					S	267	245	Fc-N:7
					V	268	246	Fc-N:8
					F	269	247	Fc-N:9
					L	270	248	Fc-N:10
					F	271	249	Fc-N:11
					P	272	250	Fc-N:12
					P	273	251	Fc-N:13
					-	273.1	251.1	Fc-N:14
					K	274	252	Fc-N:15
					P	275	253	Fc-N:16
					K	276	254	Fc-N:17
					-	276.1	254.1	Fc-N:18
					D	277	255	Fc-N:19
					T	278	256	Fc-N:20
					L	279	257	Fc-N:21
					M	280	258	Fc-N:22
					I	281	259	Fc-N:23
					S	282	260	Fc-N:24
					R	283	261	Fc-N:25
					T	284	262	Fc-N:26
					P	285	263	Fc-N:27
					E	286	264	Fc-N:28
					V	287	265	Fc-N:29
					T	288	266	Fc-N:30
					C	289	267	Fc-N:31
					V	290	268	Fc-N:32
					V	291	269	Fc-N:33
					V	292	270	Fc-N:34
					D	293	271	Fc-N:35
					V	294	272	Fc-N:36
					S	295	273	Fc-N:37
					H	296	274	Fc-N:38
					E	297	275	Fc-N:39
					D	298	276	Fc-N:40
					P	299	277	Fc-N:41
					E	300	278	Fc-N:42
					V	301	279	Fc-N:43
					K	302	280	Fc-N:44
					F	303	281	Fc-N:45
					N	304	282	Fc-N:46
					W	305	283	Fc-N:47
					-	305.1	283.1	Fc-N:48
					Y	306	284	Fc-N:49
					V	307	285	Fc-N:50
					D	308	286	Fc-N:51
					G	309	287	Fc-N:52
					V	310	288	Fc-N:53
					E	311	289	Fc-N:54
					-	311.1	289.1	Fc-N:55
					-	311.2	289.2	Fc-N:56
					V	312	290	Fc-N:57
					H	313	291	Fc-N:58
					N	314	292	Fc-N:59
					A	315	293	Fc-N:60
					K	316	294	Fc-N:61
					T	317	295	Fc-N:62
					K	318	296	Fc-N:63
					P	319	297	Fc-N:64
					R	320	298	Fc-N:65
					E	321	299	Fc-N:66
					E	322	300	Fc-N:67
					Q	323	301	Fc-N:68
					-	323.1	301.1	Fc-N:69
					-	323.2	301.2	Fc-N:70
					-	323.3	301.3	Fc-N:71
					-	323.4	301.4	Fc-N:72
					Y	324	302	Fc-N:73
					N	325	303	Fc-N:74
					S	326	304	Fc-N:75
					T	327	305	Fc-N:76
					Y	328	306	Fc-N:77
					R	329	307	Fc-N:78
					V	330	308	Fc-N:79
					V	331	309	Fc-N:80
					S	332	310	Fc-N:81
					V	333	311	Fc-N:82
					L	334	312	Fc-N:83
					T	335	313	Fc-N:84
					V	336	314	Fc-N:85
					L	337	315	Fc-N:86
					H	338	316	Fc-N:87
					Q	339	317	Fc-N:88
					D	340	318	Fc-N:89
					W	341	319	Fc-N:90
					-	341.1	319.1	Fc-N:91
					L	342	320	Fc-N:92
					N	343	321	Fc-N:93
					G	344	322	Fc-N:94
					K	345	323	Fc-N:95
					E	346	324	Fc-N:96
					-	346.1	324.1	Fc-N:97
					-	346.2	324.2	Fc-N:98
					Y	347	325	Fc-N:99
					K	348	326	Fc-N:100
					C	349	327	Fc-N:101
					K	350	328	Fc-N:102
					V	351	329	Fc-N:103
					S	352	330	Fc-N:104
					N	353	331	Fc-N:105
					K	354	332	Fc-N:106
					A	355	333	Fc-N:107
					L	356	334	Fc-N:108
					P	357	335	Fc-N:109
					-	357.1	335.1	Fc-N:110
					-	357.2	335.2	Fc-N:111
					A	358	336	Fc-N:112
					P	359	337	Fc-N:113
					I	360	338	Fc-N:114
					E	361	339	Fc-N:115
					K	362	340	Fc-N:116
					T	363	341	Fc-N:117
					I	364	342	Fc-N:118
					S	365	343	Fc-N:119
					K	366	344	Fc-N:120
					A	367	345	Fc-N:121
					K	368	346	Fc-N:122
					G	369	347	Fc-N:123
					-	369.1	347.1	Fc-C:1
					Q	370	348	Fc-C:2
					P	371	349	Fc-C:3
					R	372	350	Fc-C:4
					E	373	351	Fc-C:5
					P	374	352	Fc-C:6
					Q	375	353	Fc-C:7
					V	376	354	Fc-C:8
					Y	377	355	Fc-C:9
					T	378	356	Fc-C:10
					L	379	357	Fc-C:11
					P	380	358	Fc-C:12
					P	381	359	Fc-C:13
					-	381.1	359.1	Fc-C:14
					S	382	360	Fc-C:15
					R	383	361	Fc-C:16
					D	384	362	Fc-C:17
					-	384.1	362.1	Fc-C:18
					E	385	363	Fc-C:19
					L	386	364	Fc-C:20
					-	386.1	364.1	Fc-C:21
					-	386.2	364.2	Fc-C:22
					T	387	365	Fc-C:23
					K	388	366	Fc-C:24
					N	389	367	Fc-C:25
					Q	390	368	Fc-C:26
					V	391	369	Fc-C:27
					S	392	370	Fc-C:28
					L	393	371	Fc-C:29
					T	394	372	Fc-C:30
					C	395	373	Fc-C:31
					L	396	374	Fc-C:32
					V	397	375	Fc-C:33
					K	398	376	Fc-C:34
					G	399	377	Fc-C:35
					F	400	378	Fc-C:36
					Y	401	379	Fc-C:37
					P	402	380	Fc-C:38
					-	402.1	380.1	Fc-C:39
					-	402.2	380.2	Fc-C:40
					S	403	381	Fc-C:41
					D	404	382	Fc-C:42
					I	405	383	Fc-C:43
					A	406	384	Fc-C:44
					V	407	385	Fc-C:45
					E	408	386	Fc-C:46
					W	409	387	Fc-C:47
					-	409.1	387.1	Fc-C:48
					E	410	388	Fc-C:49
					S	411	389	Fc-C:50
					N	412	390	Fc-C:51
					G	413	391	Fc-C:52
					Q	414	392	Fc-C:53
					P	415	393	Fc-C:54
					-	415.1	393.1	Fc-C:55
					-	415.2	393.2	Fc-C:56
					E	416	394	Fc-C:57
					N	417	395	Fc-C:58
					N	418	396	Fc-C:59
					Y	419	397	Fc-C:60
					K	420	398	Fc-C:61
					T	421	399	Fc-C:62
					T	422	400	Fc-C:63
					P	423	401	Fc-C:64
					P	424	402	Fc-C:65
					V	425	403	Fc-C:66
					L	426	404	Fc-C:67
					D	427	405	Fc-C:68
					-	427.1	405.1	Fc-C:69
					-	427.2	405.2	Fc-C:70
					-	427.3	405.3	Fc-C:71
					-	427.4	405.4	Fc-C:72
					S	428	406	Fc-C:73
					D	429	407	Fc-C:74
					G	430	408	Fc-C:75
					S	431	409	Fc-C:76
					F	432	410	Fc-C:77
					F	433	411	Fc-C:78
					L	434	412	Fc-C:79
					Y	435	413	Fc-C:80
					S	436	414	Fc-C:81
					K	437	415	Fc-C:82
					L	438	416	Fc-C:83
					T	439	417	Fc-C:84
					V	440	418	Fc-C:85
					D	441	419	Fc-C:86
					K	442	420	Fc-C:87
					S	443	421	Fc-C:88
					R	444	422	Fc-C:89
					W	445	423	Fc-C:90
					-	445.1	423.1	Fc-C:91
					Q	446	424	Fc-C:92
					Q	447	425	Fc-C:93
					G	448	426	Fc-C:94
					N	449	427	Fc-C:95
					V	450	428	Fc-C:96
					-	450.1	428.1	Fc-C:97
					-	450.2	428.2	Fc-C:98
					F	451	429	Fc-C:99
					S	452	430	Fc-C:100
					C	453	431	Fc-C:101
					S	454	432	Fc-C:102
					V	455	433	Fc-C:103
					L	456	434	Fc-C:104
					H	457	435	Fc-C:105
					E	458	436	Fc-C:106
					A	459	437	Fc-C:107
					L	460	438	Fc-C:108
					H	461	439	Fc-C:109
					-	461.1	439.1	Fc-C:110
					-	461.2	439.2	Fc-C:111
					S	462	440	Fc-C:112
					H	463	441	Fc-C:113
					Y	464	442	Fc-C:114
					T	465	443	Fc-C:115
					-	465.1	443.1	Fc-C:116
					Q	466	444	Fc-C:117
					K	467	445	Fc-C:118
					S	468	446	Fc-C:119
					L	469	447	Fc-C:120
					S	470	448	Fc-C:121
					L	471	449	Fc-C:122
					S	472	450	Fc-C:123
					P	473	451	HCnst-Po:1
					G	474	452	HCnst-Po:2
					K	475	453	HCnst-Po:3
					-	475.1	453.1	HCnst-Po:4
					-	475.2	453.2	HCnst-Po:5
					-	475.3	453.3	HCnst-Po:6
					-	475.4	453.4	HCnst-Po:7
					-	475.5	453.5	HCnst-Po:8
					-	475.6	453.6	HCnst-Po:9
					-	475.7	453.7	HCnst-Po:10
					-	475.8	453.8	HCnst-Po:11
					-	475.9	453.9	HCnst-Po:12
					-	475.10	453.10	HCnst-Po:13
					-	475.11	453.11	HCnst-Po:14
					-	475.12	453.12	HCnst-Po:15
					-	475.13	453.13	HCnst-Po:16
					-	475.14	453.14	HCnst-Po:17
					-	475.15	453.15	HCnst-Po:18
					-	475.16	453.16	HCnst-Po:19
					-	475.17	453.17	HCnst-Po:20
					-	475.18	453.18	HCnst-Po:21
					-	475.19	453.19	HCnst-Po:22
					-	475.20	453.20	HCnst-Po:23
					-	475.21	453.21	HCnst-Po:24
					-	475.22	453.22	HCnst-Po:25
					-	475.23	453.23	HCnst-Po:26
					-	475.24	453.24	HCnst-Po:27
					-	475.25	453.25	HCnst-Po:28
					-	475.26	453.26	HCnst-Po:29
					-	475.27	453.27	HCnst-Po:30
					-	475.28	453.28	HCnst-Po:31
					-	475.29	453.29	HCnst-Po:32
					-	475.30	453.30	HCnst-Po:33
					-	475.31	453.31	HCnst-Po:34
					-	475.32	453.32	HCnst-Po:35
					-	475.33	453.33	HCnst-Po:36
					-	475.34	453.34	HCnst-Po:37
					-	475.35	453.35	HCnst-Po:38
					-	475.36	453.36	HCnst-Po:39
					-	475.37	453.37	HCnst-Po:40
					-	475.38	453.38	HCnst-Po:41
					-	475.39	453.39	HCnst-Po:42
					-	475.40	453.40	HCnst-Po:43
					-	475.41	453.41	HCnst-Po:44
					-	475.42	453.42	HCnst-Po:45
					-	475.43	453.43	HCnst-Po:46
					-	475.44	453.44	HCnst-Po:47
					-	475.45	453.45	HCnst-Po:48
					-	475.46	453.46	HCnst-Po:49
					-	475.47	453.47	HCnst-Po:50
					-	475.48	453.48	HCnst-Po:51
					-	475.49	453.49	HCnst-Po:52
					-	475.50	453.50	HCnst-Po:53
					-	475.51	453.51	HCnst-Po:54
					-	475.52	453.52	HCnst-Po:55
					-	475.53	453.53	HCnst-Po:56
					-	475.54	453.54	HCnst-Po:57
					-	475.55	453.55	HCnst-Po:58
					-	475.56	453.56	HCnst-Po:59
					-	475.57	453.57	HCnst-Po:60
					-	475.58	453.58	HCnst-Po:61
					-	475.59	453.59	HCnst-Po:62
					-	475.60	453.60	HCnst-Po:63
					-	475.61	453.61	HCnst-Po:64
					-	475.62	453.62	HCnst-Po:65
					-	475.63	453.63	HCnst-Po:66
					-	475.64	453.64	HCnst-Po:67
					-	475.65	453.65	HCnst-Po:68
					-	475.66	453.66	HCnst-Po:69
					-	475.67	453.67	HCnst-Po:70
					-	475.68	453.68	HCnst-Po:71
					-	475.69	453.69	HCnst-Po:72
					-	475.70	453.70	HCnst-Po:73
					-	475.71	453.71	HCnst-Po:74
					-	475.72	453.72	HCnst-Po:75
					-	475.73	453.73	HCnst-Po:76
					-	475.74	453.74	HCnst-Po:77
					-	475.75	453.75	HCnst-Po:78
					-	475.76	453.76	HCnst-Po:79
					-	475.77	453.77	HCnst-Po:80
					-	475.78	453.78	HCnst-Po:81
					-	475.79	453.79	HCnst-Po:82
					-	475.80	453.80	HCnst-Po:83
					-	475.81	453.81	HCnst-Po:84
					-	475.82	453.82	HCnst-Po:85
					-	475.83	453.83	HCnst-Po:86
					-	475.84	453.84	HCnst-Po:87
					-	475.85	453.85	HCnst-Po:88
					-	475.86	453.86	HCnst-Po:89
					-	475.87	453.87	HCnst-Po:90
					-	475.88	453.88	HCnst-Po:91
					-	475.89	453.89	HCnst-Po:92
					-	475.90	453.90	HCnst-Po:93
					-	475.91	453.91	HCnst-Po:94
					-	475.92	453.92	HCnst-Po:95
					-	475.93	453.93	HCnst-Po:96
					-	475.94	453.94	HCnst-Po:97
					-	475.95	453.95	HCnst-Po:98
					-	475.96	453.96	HCnst-Po:99
					-	475.97	453.97	HCnst-Po:100
					-	475.98	453.98	HCnst-Po:101
					-	475.99	453.99	HCnst-Po:102
					-	475.100	453.100	HCnst-Po:103
					-	475.101	453.101	HCnst-Po:104
					-	475.102	453.102	HCnst-Po:105
					-	475.103	453.103	HCnst-Po:106
					-	475.104	453.104	HCnst-Po:107
					-	475.105	453.105	HCnst-Po:108
					-	475.106	453.106	HCnst-Po:109
					-	475.107	453.107	HCnst-Po:110
					-	475.108	453.108	HCnst-Po:111
					-	475.109	453.109	HCnst-Po:112
					-	475.110	453.110	HCnst-Po:113
					-	475.111	453.111	HCnst-Po:114
					-	475.112	453.112	HCnst-Po:115
					-	475.113	453.113	HCnst-Po:116
					-	475.114	453.114	HCnst-Po:117
					-	475.115	453.115	HCnst-Po:118
					-	475.116	453.116	HCnst-Po:119
					-	475.117	453.117	HCnst-Po:120
					-	475.118	453.118	HCnst-Po:121
					-	475.119	453.119	HCnst-Po:122
					-	475.120	453.120	HCnst-Po:123

## Sheet: Supplementary Table 7
Supplementary Table 6 | Residue positions of AB-000224
MS-1782_LC (AB-000224)					MS-1782_HC (AB-000224)
Residue	Linear #	Mat. Linear #	ASN #		Residue	Linear #	Mat. Linear #	ASN #
M	1	-19	LmdLdr#1:-19		M	1	-22	KLdr#1:-22
A	2	-18	LmdLdr#1:-18		D	2	-21	KLdr#1:-21
W	3	-17	LmdLdr#1:-17		M	3	-20	KLdr#1:-20
A	4	-16	LmdLdr#1:-16		R	4	-19	KLdr#1:-19
L	5	-15	LmdLdr#1:-15		V	5	-18	KLdr#1:-18
L	6	-14	LmdLdr#1:-14		P	6	-17	KLdr#1:-17
L	7	-13	LmdLdr#1:-13		A	7	-16	KLdr#1:-16
L	8	-12	LmdLdr#1:-12		Q	8	-15	KLdr#1:-15
T	9	-11	LmdLdr#1:-11		L	9	-14	KLdr#1:-14
L	10	-10	LmdLdr#1:-10		L	10	-13	KLdr#1:-13
L	11	-9	LmdLdr#1:-9		G	11	-12	KLdr#1:-12
T	12	-8	LmdLdr#1:-8		L	12	-11	KLdr#1:-11
Q	13	-7	LmdLdr#1:-7		L	13	-10	KLdr#1:-10
G	14	-6	LmdLdr#1:-6		L	14	-9	KLdr#1:-9
T	15	-5	LmdLdr#1:-5		L	15	-8	KLdr#1:-8
G	16	-4	LmdLdr#1:-4		W	16	-7	KLdr#1:-7
S	17	-3	LmdLdr#1:-3		L	17	-6	KLdr#1:-6
W	18	-2	LmdLdr#1:-2		R	18	-5	KLdr#1:-5
A	19	-1	LmdLdr#1:-1		G	19	-4	KLdr#1:-4
E	20	1	LmdV:1		A	20	-3	KLdr#1:-3
S	21	2	LmdV:2		R	21	-2	KLdr#1:-2
V	22	3	LmdV:3		C	22	-1	KLdr#1:-1
L	23	4	LmdV:4		E	23	1	HV:1
T	24	5	LmdV:5		V	24	2	HV:2
Q	25	6	LmdV:6		Q	25	3	HV:3
P	26	7	LmdV:7		L	26	4	HV:4
-	26.1	7.1	LmdV:8		V	27	5	HV:5
P	27	8	LmdV:9		E	28	6	HV:6
S	28	9	LmdV:10		S	29	7	HV:7
V	29	10	LmdV:11		-	29.1	7.1	HV:8
S	30	11	LmdV:12		G	30	8	HV:9
G	31	12	LmdV:13		G	31	9	HV:10
A	32	13	LmdV:14		G	32	10	HV:11
P	33	14	LmdV:15		L	33	11	HV:12
G	34	15	LmdV:16		V	34	12	HV:13
Q	35	16	LmdV:17		Q	35	13	HV:14
R	36	17	LmdV:18		P	36	14	HV:15
V	37	18	LmdV:19		G	37	15	HV:16
T	38	19	LmdV:20		R	38	16	HV:17
I	39	20	LmdV:21		S	39	17	HV:18
S	40	21	LmdV:22		L	40	18	HV:19
C	41	22	LmdV:23		R	41	19	HV:20
T	42	23	LmdV:24		L	42	20	HV:21
G	43	24	LmdV:25		P	43	21	HV:22
M	44	25	LmdV:26		C	44	22	HV:23
N	45	26	LmdV:27		T	45	23	HV:24
-	45.1	26.1	LmdV:28		A	46	24	HV:25
S	46	27	LmdV:29		S	47	25	HV:26
N	47	28	LmdV:30		G	48	26	HV:27
I	48	29	LmdV:31		-	48.1	26.1	HV:28
G	49	30	LmdV:32		F	49	27	HV:29
A	50	31	LmdV:33		S	50	28	HV:30
G	51	32	LmdV:34		F	51	29	HV:31
-	51.1	32.1	LmdV:35		G	52	30	HV:32
-	51.2	32.2	LmdV:36		D	53	31	HV:33
-	51.3	32.3	LmdV:37		-	53.1	31.1	HV:34
-	51.4	32.4	LmdV:38		-	53.2	31.2	HV:35
Y	52	33	LmdV:39		-	53.3	31.3	HV:36
D	53	34	LmdV:40		-	53.4	31.4	HV:37
V	54	35	LmdV:41		-	53.5	31.5	HV:38
Y	55	36	LmdV:42		H	54	32	HV:39
W	56	37	LmdV:43		A	55	33	HV:40
Y	57	38	LmdV:44		M	56	34	HV:41
Q	58	39	LmdV:45		S	57	35	HV:42
Q	59	40	LmdV:46		W	58	36	HV:43
L	60	41	LmdV:47		V	59	37	HV:44
P	61	42	LmdV:48		R	60	38	HV:45
G	62	43	LmdV:49		Q	61	39	HV:46
R	63	44	LmdV:50		A	62	40	HV:47
A	64	45	LmdV:51		P	63	41	HV:48
P	65	46	LmdV:52		G	64	42	HV:49
K	66	47	LmdV:53		K	65	43	HV:50
L	67	48	LmdV:54		G	66	44	HV:51
L	68	49	LmdV:55		L	67	45	HV:52
I	69	50	LmdV:56		E	68	46	HV:53
Y	70	51	LmdV:57		W	69	47	HV:54
G	71	52	LmdV:58		V	70	48	HV:55
-	71.1	52.1	LmdV:59		G	71	49	HV:56
-	71.2	52.2	LmdV:60		F	72	50	HV:57
-	71.3	52.3	LmdV:61		I	73	51	HV:58
-	71.4	52.4	LmdV:62		R	74	52	HV:59
-	71.5	52.5	LmdV:63		K	75	53	HV:60
-	71.6	52.6	LmdV:64		T	76	54	HV:61
-	71.7	52.7	LmdV:65		-	76.1	54.1	HV:62
-	71.8	52.8	LmdV:66		T	77	55	HV:63
N	72	53	LmdV:67		Y	78	56	HV:64
S	73	54	LmdV:68		G	79	57	HV:65
N	74	55	LmdV:69		A	80	58	HV:66
R	75	56	LmdV:70		T	81	59	HV:67
P	76	57	LmdV:71		T	82	60	HV:68
S	77	58	LmdV:72		H	83	61	HV:69
G	78	59	LmdV:73		Y	84	62	HV:70
V	79	60	LmdV:74		A	85	63	HV:71
P	80	61	LmdV:75		A	86	64	HV:72
D	81	62	LmdV:76		A	87	65	HV:73
R	82	63	LmdV:77		V	88	66	HV:74
F	83	64	LmdV:78		R	89	67	HV:75
S	84	65	LmdV:79		G	90	68	HV:76
G	85	66	LmdV:80		R	91	69	HV:77
S	86	67	LmdV:81		F	92	70	HV:78
R	87	68	LmdV:82		T	93	71	HV:79
S	88	69	LmdV:83		I	94	72	HV:80
G	89	70	LmdV:84		S	95	73	HV:81
-	89.1	70.1	LmdV:85		R	96	74	HV:82
-	89.2	70.2	LmdV:86		D	97	75	HV:83
T	90	71	LmdV:87		D	98	76	HV:84
S	91	72	LmdV:88		S	99	77	HV:85
A	92	73	LmdV:89		K	100	78	HV:86
S	93	74	LmdV:90		S	101	79	HV:87
L	94	75	LmdV:91		I	102	80	HV:88
A	95	76	LmdV:92		V	103	81	HV:89
I	96	77	LmdV:93		Y	104	82	HV:90
T	97	78	LmdV:94		L	105	83	HV:91
G	98	79	LmdV:95		Q	106	84	HV:92
L	99	80	LmdV:96		M	107	85	HV:93
Q	100	81	LmdV:97		N	108	86	HV:94
A	101	82	LmdV:98		S	109	87	HV:95
E	102	83	LmdV:99		L	110	88	HV:96
D	103	84	LmdV:100		K	111	89	HV:97
E	104	85	LmdV:101		T	112	90	HV:98
A	105	86	LmdV:102		E	113	91	HV:99
D	106	87	LmdV:103		D	114	92	HV:100
Y	107	88	LmdV:104		T	115	93	HV:101
Y	108	89	LmdV:105		A	116	94	HV:102
C	109	90	LmdV:106		V	117	95	HV:103
Q	110	91	LmdV:107		Y	118	96	HV:104
S	111	92	LmdV:108		F	119	97	HV:105
Y	112	93	LmdV:109		C	120	98	HV:106
D	113	94	LmdV:110		T	121	99	HV:107
T	114	95	LmdV:111		R	122	100	HV:108
S	115	96	LmdV:112		V	123	101	HV:109
-	115.1	96.1	LmdV:113		Q	124	102	HV:110
-	115.2	96.2	LmdV:114		L	125	103	HV:111
-	115.3	96.3	LmdV:115		D	126	104	HV:112
-	115.4	96.4	LmdV:116		Y	127	105	HV:113
-	115.5	96.5	LmdV:117		G	128	106	HV:114
-	115.6	96.6	LmdV:118		P	129	107	HV:115
-	115.7	96.7	LmdV:119		-	129.1	107.1	HV:116
-	115.8	96.8	LmdV:120		-	129.2	107.2	HV:117
-	115.9	96.9	LmdV:121		-	129.3	107.3	HV:118
-	115.10	96.10	LmdV:122		-	129.4	107.4	HV:119
-	115.11	96.11	LmdV:123		-	129.5	107.5	HV:120
-	115.12	96.12	LmdV:124		-	129.6	107.6	HV:121
-	115.13	96.13	LmdV:125		-	129.7	107.7	HV:122
-	115.14	96.14	LmdV:126		-	129.8	107.8	HV:123
-	115.15	96.15	LmdV:127		-	129.9	107.9	HV:124
-	115.16	96.16	LmdV:128		-	129.10	107.10	HV:125
-	115.17	96.17	LmdV:129		-	129.11	107.11	HV:126
-	115.18	96.18	LmdV:130		-	129.12	107.12	HV:127
-	115.19	96.19	LmdV:131		-	129.13	107.13	HV:128
-	115.20	96.20	LmdV:132		-	129.14	107.14	HV:129
-	115.21	96.21	LmdV:133		G	130	108	HV:130
L	116	97	LmdV:134		Y	131	109	HV:131
N	117	98	LmdV:135		Q	132	110	HV:132
G	118	99	LmdV:136		Y	133	111	HV:133
W	119	100	LmdV:137		Y	134	112	HV:134
A	120	101	LmdV:138		G	135	113	HV:135
F	121	102	LmdV:139		M	136	114	HV:136
G	122	103	LmdV:140		D	137	115	HV:137
G	123	104	LmdV:141		V	138	116	HV:138
G	124	105	LmdV:142		W	139	117	HV:139
T	125	106	LmdV:143		G	140	118	HV:140
K	126	107	LmdV:144		Q	141	119	HV:141
L	127	108	LmdV:145		G	142	120	HV:142
T	128	109	LmdV:146		T	143	121	HV:143
V	129	110	LmdV:147		T	144	122	HV:144
L	130	111	LmdV:148		V	145	123	HV:145
G	131	112	LmdV:149		T	146	124	HV:146
Q	132	113	LmdCnst-Ig:1		V	147	125	HV:147
P	133	114	LmdCnst-Ig:2		S	148	126	HV:148
K	134	115	LmdCnst-Ig:3		S	149	127	HV:149
A	135	116	LmdCnst-Ig:4		-	149.1	127.1	HCnst-Ig:1
A	136	117	LmdCnst-Ig:5		-	149.2	127.2	HCnst-Ig:2
P	137	118	LmdCnst-Ig:6		A	150	128	HCnst-Ig:3
S	138	119	LmdCnst-Ig:7		S	151	129	HCnst-Ig:4
V	139	120	LmdCnst-Ig:8		T	152	130	HCnst-Ig:5
T	140	121	LmdCnst-Ig:9		K	153	131	HCnst-Ig:6
L	141	122	LmdCnst-Ig:10		G	154	132	HCnst-Ig:7
F	142	123	LmdCnst-Ig:11		P	155	133	HCnst-Ig:8
P	143	124	LmdCnst-Ig:12		S	156	134	HCnst-Ig:9
P	144	125	LmdCnst-Ig:13		V	157	135	HCnst-Ig:10
S	145	126	LmdCnst-Ig:14		F	158	136	HCnst-Ig:11
S	146	127	LmdCnst-Ig:15		P	159	137	HCnst-Ig:12
E	147	128	LmdCnst-Ig:16		L	160	138	HCnst-Ig:13
-	147.1	128.1	LmdCnst-Ig:17		A	161	139	HCnst-Ig:14
-	147.2	128.2	LmdCnst-Ig:18		P	162	140	HCnst-Ig:15
E	148	129	LmdCnst-Ig:19		-	162.1	140.1	HCnst-Ig:16
L	149	130	LmdCnst-Ig:20		S	163	141	HCnst-Ig:17
-	149.1	130.1	LmdCnst-Ig:21		-	163.1	141.1	HCnst-Ig:18
-	149.2	130.2	LmdCnst-Ig:22		S	164	142	HCnst-Ig:19
Q	150	131	LmdCnst-Ig:23		K	165	143	HCnst-Ig:20
A	151	132	LmdCnst-Ig:24		S	166	144	HCnst-Ig:21
N	152	133	LmdCnst-Ig:25		T	167	145	HCnst-Ig:22
K	153	134	LmdCnst-Ig:26		S	168	146	HCnst-Ig:23
A	154	135	LmdCnst-Ig:27		G	169	147	HCnst-Ig:24
T	155	136	LmdCnst-Ig:28		G	170	148	HCnst-Ig:25
L	156	137	LmdCnst-Ig:29		T	171	149	HCnst-Ig:26
V	157	138	LmdCnst-Ig:30		A	172	150	HCnst-Ig:27
C	158	139	LmdCnst-Ig:31		A	173	151	HCnst-Ig:28
L	159	140	LmdCnst-Ig:32		L	174	152	HCnst-Ig:29
V	160	141	LmdCnst-Ig:33		G	175	153	HCnst-Ig:30
S	161	142	LmdCnst-Ig:34		C	176	154	HCnst-Ig:31
D	162	143	LmdCnst-Ig:35		L	177	155	HCnst-Ig:32
F	163	144	LmdCnst-Ig:36		V	178	156	HCnst-Ig:33
Y	164	145	LmdCnst-Ig:37		K	179	157	HCnst-Ig:34
P	165	146	LmdCnst-Ig:38		D	180	158	HCnst-Ig:35
-	165.1	146.1	LmdCnst-Ig:39		Y	181	159	HCnst-Ig:36
-	165.2	146.2	LmdCnst-Ig:40		F	182	160	HCnst-Ig:37
G	166	147	LmdCnst-Ig:41		P	183	161	HCnst-Ig:38
A	167	148	LmdCnst-Ig:42		-	183.1	161.1	HCnst-Ig:39
V	168	149	LmdCnst-Ig:43		-	183.2	161.2	HCnst-Ig:40
T	169	150	LmdCnst-Ig:44		E	184	162	HCnst-Ig:41
V	170	151	LmdCnst-Ig:45		P	185	163	HCnst-Ig:42
A	171	152	LmdCnst-Ig:46		V	186	164	HCnst-Ig:43
W	172	153	LmdCnst-Ig:47		T	187	165	HCnst-Ig:44
-	172.1	153.1	LmdCnst-Ig:48		V	188	166	HCnst-Ig:45
K	173	154	LmdCnst-Ig:49		S	189	167	HCnst-Ig:46
A	174	155	LmdCnst-Ig:50		W	190	168	HCnst-Ig:47
D	175	156	LmdCnst-Ig:51		-	190.1	168.1	HCnst-Ig:48
G	176	157	LmdCnst-Ig:52		N	191	169	HCnst-Ig:49
S	177	158	LmdCnst-Ig:53		S	192	170	HCnst-Ig:50
P	178	159	LmdCnst-Ig:54		G	193	171	HCnst-Ig:51
V	179	160	LmdCnst-Ig:55		A	194	172	HCnst-Ig:52
K	180	161	LmdCnst-Ig:56		L	195	173	HCnst-Ig:53
V	181	162	LmdCnst-Ig:57		T	196	174	HCnst-Ig:54
G	182	163	LmdCnst-Ig:58		S	197	175	HCnst-Ig:55
V	183	164	LmdCnst-Ig:59		G	198	176	HCnst-Ig:56
E	184	165	LmdCnst-Ig:60		V	199	177	HCnst-Ig:57
T	185	166	LmdCnst-Ig:61		H	200	178	HCnst-Ig:58
T	186	167	LmdCnst-Ig:62		T	201	179	HCnst-Ig:59
K	187	168	LmdCnst-Ig:63		-	201.1	179.1	HCnst-Ig:60
P	188	169	LmdCnst-Ig:64		-	201.2	179.2	HCnst-Ig:61
S	189	170	LmdCnst-Ig:65		-	201.3	179.3	HCnst-Ig:62
K	190	171	LmdCnst-Ig:66		F	202	180	HCnst-Ig:63
Q	191	172	LmdCnst-Ig:67		P	203	181	HCnst-Ig:64
-	191.1	172.1	LmdCnst-Ig:68		A	204	182	HCnst-Ig:65
-	191.2	172.2	LmdCnst-Ig:69		V	205	183	HCnst-Ig:66
-	191.3	172.3	LmdCnst-Ig:70		L	206	184	HCnst-Ig:67
-	191.4	172.4	LmdCnst-Ig:71		Q	207	185	HCnst-Ig:68
-	191.5	172.5	LmdCnst-Ig:72		-	207.1	185.1	HCnst-Ig:69
S	192	173	LmdCnst-Ig:73		-	207.2	185.2	HCnst-Ig:70
N	193	174	LmdCnst-Ig:74		-	207.3	185.3	HCnst-Ig:71
N	194	175	LmdCnst-Ig:75		-	207.4	185.4	HCnst-Ig:72
K	195	176	LmdCnst-Ig:76		S	208	186	HCnst-Ig:73
Y	196	177	LmdCnst-Ig:77		S	209	187	HCnst-Ig:74
A	197	178	LmdCnst-Ig:78		G	210	188	HCnst-Ig:75
A	198	179	LmdCnst-Ig:79		L	211	189	HCnst-Ig:76
S	199	180	LmdCnst-Ig:80		Y	212	190	HCnst-Ig:77
S	200	181	LmdCnst-Ig:81		S	213	191	HCnst-Ig:78
Y	201	182	LmdCnst-Ig:82		L	214	192	HCnst-Ig:79
L	202	183	LmdCnst-Ig:83		S	215	193	HCnst-Ig:80
S	203	184	LmdCnst-Ig:84		S	216	194	HCnst-Ig:81
L	204	185	LmdCnst-Ig:85		V	217	195	HCnst-Ig:82
T	205	186	LmdCnst-Ig:86		V	218	196	HCnst-Ig:83
P	206	187	LmdCnst-Ig:87		T	219	197	HCnst-Ig:84
E	207	188	LmdCnst-Ig:88		V	220	198	HCnst-Ig:85
Q	208	189	LmdCnst-Ig:89		P	221	199	HCnst-Ig:86
W	209	190	LmdCnst-Ig:90		S	222	200	HCnst-Ig:87
-	209.1	190.1	LmdCnst-Ig:91		S	223	201	HCnst-Ig:88
K	210	191	LmdCnst-Ig:92		S	224	202	HCnst-Ig:89
S	211	192	LmdCnst-Ig:93		L	225	203	HCnst-Ig:90
H	212	193	LmdCnst-Ig:94		-	225.1	203.1	HCnst-Ig:91
R	213	194	LmdCnst-Ig:95		G	226	204	HCnst-Ig:92
S	214	195	LmdCnst-Ig:96		T	227	205	HCnst-Ig:93
-	214.1	195.1	LmdCnst-Ig:97		Q	228	206	HCnst-Ig:94
-	214.2	195.2	LmdCnst-Ig:98		T	229	207	HCnst-Ig:95
Y	215	196	LmdCnst-Ig:99		-	229.1	207.1	HCnst-Ig:96
S	216	197	LmdCnst-Ig:100		-	229.2	207.2	HCnst-Ig:97
C	217	198	LmdCnst-Ig:101		-	229.3	207.3	HCnst-Ig:98
R	218	199	LmdCnst-Ig:102		Y	230	208	HCnst-Ig:99
V	219	200	LmdCnst-Ig:103		I	231	209	HCnst-Ig:100
T	220	201	LmdCnst-Ig:104		C	232	210	HCnst-Ig:101
H	221	202	LmdCnst-Ig:105		N	233	211	HCnst-Ig:102
E	222	203	LmdCnst-Ig:106		V	234	212	HCnst-Ig:103
G	223	204	LmdCnst-Ig:107		N	235	213	HCnst-Ig:104
S	224	205	LmdCnst-Ig:108		H	236	214	HCnst-Ig:105
T	225	206	LmdCnst-Ig:109		K	237	215	HCnst-Ig:106
-	225.1	206.1	LmdCnst-Ig:110		P	238	216	HCnst-Ig:107
-	225.2	206.2	LmdCnst-Ig:111		S	239	217	HCnst-Ig:108
V	226	207	LmdCnst-Ig:112		N	240	218	HCnst-Ig:109
E	227	208	LmdCnst-Ig:113		-	240.1	218.1	HCnst-Ig:110
K	228	209	LmdCnst-Ig:114		-	240.2	218.2	HCnst-Ig:111
T	229	210	LmdCnst-Ig:115		T	241	219	HCnst-Ig:112
V	230	211	LmdCnst-Ig:116		K	242	220	HCnst-Ig:113
-	230.1	211.1	LmdCnst-Ig:117		V	243	221	HCnst-Ig:114
A	231	212	LmdCnst-Ig:118		D	244	222	HCnst-Ig:115
P	232	213	LmdCnst-Ig:119		K	245	223	HCnst-Ig:116
A	233	214	LmdCnst-Ig:120		-	245.1	223.1	HCnst-Ig:117
E	234	215	LmdCnst-Ig:121		K	246	224	HCnst-Ig:118
C	235	216	LmdCnst-Ig:122		V	247	225	HCnst-Ig:119
S	236	217	LmdCnst-Ig:123		-	247.1	225.1	HCnst-Ig:120
					-	247.2	225.2	HCnst-Ig:121
					-	247.3	225.3	HCnst-Ig:122
					-	247.4	225.4	HCnst-Ig:123
					-	247.5	225.1	Hinge:1
					-	247.6	225.2	Hinge:2
					-	247.7	225.3	Hinge:3
					-	247.8	225.4	Hinge:4
					-	247.9	225.5	Hinge:5
					-	247.10	225.6	Hinge:6
					-	247.11	225.7	Hinge:7
					-	247.12	225.8	Hinge:8
					-	247.13	225.9	Hinge:9
					-	247.14	225.10	Hinge:10
					-	247.15	225.11	Hinge:11
					-	247.16	225.12	Hinge:12
					-	247.17	225.13	Hinge:13
					-	247.18	225.14	Hinge:14
					-	247.19	225.15	Hinge:15
					-	247.20	225.16	Hinge:16
					-	247.21	225.17	Hinge:17
					-	247.22	225.18	Hinge:18
					-	247.23	225.19	Hinge:19
					-	247.24	225.20	Hinge:20
					-	247.25	225.21	Hinge:21
					-	247.26	225.22	Hinge:22
					-	247.27	225.23	Hinge:23
					-	247.28	225.24	Hinge:24
					-	247.29	225.25	Hinge:25
					-	247.30	225.26	Hinge:26
					-	247.31	225.27	Hinge:27
					-	247.32	225.28	Hinge:28
					-	247.33	225.29	Hinge:29
					-	247.34	225.30	Hinge:30
					-	247.35	225.31	Hinge:31
					-	247.36	225.32	Hinge:32
					-	247.37	225.33	Hinge:33
					-	247.38	225.34	Hinge:34
					-	247.39	225.35	Hinge:35
					-	247.40	225.36	Hinge:36
					-	247.41	225.37	Hinge:37
					-	247.42	225.38	Hinge:38
					-	247.43	225.39	Hinge:39
					-	247.44	225.40	Hinge:40
					-	247.45	225.41	Hinge:41
					-	247.46	225.42	Hinge:42
					-	247.47	225.43	Hinge:43
					-	247.48	225.44	Hinge:44
					-	247.49	225.45	Hinge:45
					-	247.50	225.46	Hinge:46
					-	247.51	225.47	Hinge:47
					-	247.52	225.48	Hinge:48
					-	247.53	225.49	Hinge:49
					-	247.54	225.50	Hinge:50
					-	247.55	225.51	Hinge:51
					-	247.56	225.52	Hinge:52
					-	247.57	225.53	Hinge:53
					-	247.58	225.54	Hinge:54
					-	247.59	225.55	Hinge:55
					-	247.60	225.56	Hinge:56
					-	247.61	225.57	Hinge:57
					-	247.62	225.58	Hinge:58
					-	247.63	225.59	Hinge:59
					-	247.64	225.60	Hinge:60
					-	247.65	225.61	Hinge:61
					-	247.66	225.62	Hinge:62
					-	247.67	225.63	Hinge:63
					-	247.68	225.64	Hinge:64
					-	247.69	225.65	Hinge:65
					-	247.70	225.66	Hinge:66
					-	247.71	225.67	Hinge:67
					-	247.72	225.68	Hinge:68
					-	247.73	225.69	Hinge:69
					-	247.74	225.70	Hinge:70
					-	247.75	225.71	Hinge:71
					-	247.76	225.72	Hinge:72
					-	247.77	225.73	Hinge:73
					-	247.78	225.74	Hinge:74
					-	247.79	225.75	Hinge:75
					-	247.80	225.76	Hinge:76
					-	247.81	225.77	Hinge:77
					-	247.82	225.78	Hinge:78
					-	247.83	225.79	Hinge:79
					-	247.84	225.80	Hinge:80
					-	247.85	225.81	Hinge:81
					-	247.86	225.82	Hinge:82
					-	247.87	225.83	Hinge:83
					-	247.88	225.84	Hinge:84
					-	247.89	225.85	Hinge:85
					-	247.90	225.86	Hinge:86
					-	247.91	225.87	Hinge:87
					-	247.92	225.88	Hinge:88
					-	247.93	225.89	Hinge:89
					-	247.94	225.90	Hinge:90
					-	247.95	225.91	Hinge:91
					-	247.96	225.92	Hinge:92
					-	247.97	225.93	Hinge:93
					-	247.98	225.94	Hinge:94
					-	247.99	225.95	Hinge:95
					E	248	226	Hinge:96
					P	249	227	Hinge:97
					K	250	228	Hinge:98
					S	251	229	Hinge:99
					-	251.1	229.1	Hinge:100
					-	251.2	229.2	Hinge:101
					-	251.3	229.3	Hinge:102
					-	251.4	229.4	Hinge:103
					-	251.5	229.5	Hinge:104
					-	251.6	229.6	Hinge:105
					-	251.7	229.7	Hinge:106
					C	252	230	Hinge:107
					D	253	231	Hinge:108
					K	254	232	Hinge:109
					T	255	233	Hinge:110
					H	256	234	Hinge:111
					T	257	235	Hinge:112
					C	258	236	Hinge:113
					P	259	237	Hinge:114
					P	260	238	Hinge:115
					C	261	239	Hinge:116
					P	262	240	Hinge:117
					A	263	241	Hinge:118
					P	264	242	Hinge:119
					E	265	243	Hinge:120
					L	266	244	Hinge:121
					L	267	245	Hinge:122
					G	268	246	Hinge:123
					-	268.1	246.1	Fc-N:1
					-	268.2	246.2	Fc-N:2
					-	268.3	246.3	Fc-N:3
					-	268.4	246.4	Fc-N:4
					G	269	247	Fc-N:5
					P	270	248	Fc-N:6
					S	271	249	Fc-N:7
					V	272	250	Fc-N:8
					F	273	251	Fc-N:9
					L	274	252	Fc-N:10
					F	275	253	Fc-N:11
					P	276	254	Fc-N:12
					P	277	255	Fc-N:13
					-	277.1	255.1	Fc-N:14
					K	278	256	Fc-N:15
					P	279	257	Fc-N:16
					K	280	258	Fc-N:17
					-	280.1	258.1	Fc-N:18
					D	281	259	Fc-N:19
					T	282	260	Fc-N:20
					L	283	261	Fc-N:21
					M	284	262	Fc-N:22
					I	285	263	Fc-N:23
					S	286	264	Fc-N:24
					R	287	265	Fc-N:25
					T	288	266	Fc-N:26
					P	289	267	Fc-N:27
					E	290	268	Fc-N:28
					V	291	269	Fc-N:29
					T	292	270	Fc-N:30
					C	293	271	Fc-N:31
					V	294	272	Fc-N:32
					V	295	273	Fc-N:33
					V	296	274	Fc-N:34
					D	297	275	Fc-N:35
					V	298	276	Fc-N:36
					S	299	277	Fc-N:37
					H	300	278	Fc-N:38
					E	301	279	Fc-N:39
					D	302	280	Fc-N:40
					P	303	281	Fc-N:41
					E	304	282	Fc-N:42
					V	305	283	Fc-N:43
					K	306	284	Fc-N:44
					F	307	285	Fc-N:45
					N	308	286	Fc-N:46
					W	309	287	Fc-N:47
					-	309.1	287.1	Fc-N:48
					Y	310	288	Fc-N:49
					V	311	289	Fc-N:50
					D	312	290	Fc-N:51
					G	313	291	Fc-N:52
					V	314	292	Fc-N:53
					E	315	293	Fc-N:54
					-	315.1	293.1	Fc-N:55
					-	315.2	293.2	Fc-N:56
					V	316	294	Fc-N:57
					H	317	295	Fc-N:58
					N	318	296	Fc-N:59
					A	319	297	Fc-N:60
					K	320	298	Fc-N:61
					T	321	299	Fc-N:62
					K	322	300	Fc-N:63
					P	323	301	Fc-N:64
					R	324	302	Fc-N:65
					E	325	303	Fc-N:66
					E	326	304	Fc-N:67
					Q	327	305	Fc-N:68
					-	327.1	305.1	Fc-N:69
					-	327.2	305.2	Fc-N:70
					-	327.3	305.3	Fc-N:71
					-	327.4	305.4	Fc-N:72
					Y	328	306	Fc-N:73
					N	329	307	Fc-N:74
					S	330	308	Fc-N:75
					T	331	309	Fc-N:76
					Y	332	310	Fc-N:77
					R	333	311	Fc-N:78
					V	334	312	Fc-N:79
					V	335	313	Fc-N:80
					S	336	314	Fc-N:81
					V	337	315	Fc-N:82
					L	338	316	Fc-N:83
					T	339	317	Fc-N:84
					V	340	318	Fc-N:85
					L	341	319	Fc-N:86
					H	342	320	Fc-N:87
					Q	343	321	Fc-N:88
					D	344	322	Fc-N:89
					W	345	323	Fc-N:90
					-	345.1	323.1	Fc-N:91
					L	346	324	Fc-N:92
					N	347	325	Fc-N:93
					G	348	326	Fc-N:94
					K	349	327	Fc-N:95
					E	350	328	Fc-N:96
					-	350.1	328.1	Fc-N:97
					-	350.2	328.2	Fc-N:98
					Y	351	329	Fc-N:99
					K	352	330	Fc-N:100
					C	353	331	Fc-N:101
					K	354	332	Fc-N:102
					V	355	333	Fc-N:103
					S	356	334	Fc-N:104
					N	357	335	Fc-N:105
					K	358	336	Fc-N:106
					A	359	337	Fc-N:107
					L	360	338	Fc-N:108
					P	361	339	Fc-N:109
					-	361.1	339.1	Fc-N:110
					-	361.2	339.2	Fc-N:111
					A	362	340	Fc-N:112
					P	363	341	Fc-N:113
					I	364	342	Fc-N:114
					E	365	343	Fc-N:115
					K	366	344	Fc-N:116
					T	367	345	Fc-N:117
					I	368	346	Fc-N:118
					S	369	347	Fc-N:119
					K	370	348	Fc-N:120
					A	371	349	Fc-N:121
					K	372	350	Fc-N:122
					G	373	351	Fc-N:123
					-	373.1	351.1	Fc-C:1
					Q	374	352	Fc-C:2
					P	375	353	Fc-C:3
					R	376	354	Fc-C:4
					E	377	355	Fc-C:5
					P	378	356	Fc-C:6
					Q	379	357	Fc-C:7
					V	380	358	Fc-C:8
					Y	381	359	Fc-C:9
					T	382	360	Fc-C:10
					L	383	361	Fc-C:11
					P	384	362	Fc-C:12
					P	385	363	Fc-C:13
					-	385.1	363.1	Fc-C:14
					S	386	364	Fc-C:15
					R	387	365	Fc-C:16
					D	388	366	Fc-C:17
					-	388.1	366.1	Fc-C:18
					E	389	367	Fc-C:19
					L	390	368	Fc-C:20
					-	390.1	368.1	Fc-C:21
					-	390.2	368.2	Fc-C:22
					T	391	369	Fc-C:23
					K	392	370	Fc-C:24
					N	393	371	Fc-C:25
					Q	394	372	Fc-C:26
					V	395	373	Fc-C:27
					S	396	374	Fc-C:28
					L	397	375	Fc-C:29
					T	398	376	Fc-C:30
					C	399	377	Fc-C:31
					L	400	378	Fc-C:32
					V	401	379	Fc-C:33
					K	402	380	Fc-C:34
					G	403	381	Fc-C:35
					F	404	382	Fc-C:36
					Y	405	383	Fc-C:37
					P	406	384	Fc-C:38
					-	406.1	384.1	Fc-C:39
					-	406.2	384.2	Fc-C:40
					S	407	385	Fc-C:41
					D	408	386	Fc-C:42
					I	409	387	Fc-C:43
					A	410	388	Fc-C:44
					V	411	389	Fc-C:45
					E	412	390	Fc-C:46
					W	413	391	Fc-C:47
					-	413.1	391.1	Fc-C:48
					E	414	392	Fc-C:49
					S	415	393	Fc-C:50
					N	416	394	Fc-C:51
					G	417	395	Fc-C:52
					Q	418	396	Fc-C:53
					P	419	397	Fc-C:54
					-	419.1	397.1	Fc-C:55
					-	419.2	397.2	Fc-C:56
					E	420	398	Fc-C:57
					N	421	399	Fc-C:58
					N	422	400	Fc-C:59
					Y	423	401	Fc-C:60
					K	424	402	Fc-C:61
					T	425	403	Fc-C:62
					T	426	404	Fc-C:63
					P	427	405	Fc-C:64
					P	428	406	Fc-C:65
					V	429	407	Fc-C:66
					L	430	408	Fc-C:67
					D	431	409	Fc-C:68
					-	431.1	409.1	Fc-C:69
					-	431.2	409.2	Fc-C:70
					-	431.3	409.3	Fc-C:71
					-	431.4	409.4	Fc-C:72
					S	432	410	Fc-C:73
					D	433	411	Fc-C:74
					G	434	412	Fc-C:75
					S	435	413	Fc-C:76
					F	436	414	Fc-C:77
					F	437	415	Fc-C:78
					L	438	416	Fc-C:79
					Y	439	417	Fc-C:80
					S	440	418	Fc-C:81
					K	441	419	Fc-C:82
					L	442	420	Fc-C:83
					T	443	421	Fc-C:84
					V	444	422	Fc-C:85
					D	445	423	Fc-C:86
					K	446	424	Fc-C:87
					S	447	425	Fc-C:88
					R	448	426	Fc-C:89
					W	449	427	Fc-C:90
					-	449.1	427.1	Fc-C:91
					Q	450	428	Fc-C:92
					Q	451	429	Fc-C:93
					G	452	430	Fc-C:94
					N	453	431	Fc-C:95
					V	454	432	Fc-C:96
					-	454.1	432.1	Fc-C:97
					-	454.2	432.2	Fc-C:98
					F	455	433	Fc-C:99
					S	456	434	Fc-C:100
					C	457	435	Fc-C:101
					S	458	436	Fc-C:102
					V	459	437	Fc-C:103
					L	460	438	Fc-C:104
					H	461	439	Fc-C:105
					E	462	440	Fc-C:106
					A	463	441	Fc-C:107
					L	464	442	Fc-C:108
					H	465	443	Fc-C:109
					-	465.1	443.1	Fc-C:110
					-	465.2	443.2	Fc-C:111
					S	466	444	Fc-C:112
					H	467	445	Fc-C:113
					Y	468	446	Fc-C:114
					T	469	447	Fc-C:115
					-	469.1	447.1	Fc-C:116
					Q	470	448	Fc-C:117
					K	471	449	Fc-C:118
					S	472	450	Fc-C:119
					L	473	451	Fc-C:120
					S	474	452	Fc-C:121
					L	475	453	Fc-C:122
					S	476	454	Fc-C:123
					P	477	455	HCnst-Po:1
					G	478	456	HCnst-Po:2
					K	479	457	HCnst-Po:3
					-	479.1	457.1	HCnst-Po:4
					-	479.2	457.2	HCnst-Po:5
					-	479.3	457.3	HCnst-Po:6
					-	479.4	457.4	HCnst-Po:7
					-	479.5	457.5	HCnst-Po:8
					-	479.6	457.6	HCnst-Po:9
					-	479.7	457.7	HCnst-Po:10
					-	479.8	457.8	HCnst-Po:11
					-	479.9	457.9	HCnst-Po:12
					-	479.10	457.10	HCnst-Po:13
					-	479.11	457.11	HCnst-Po:14
					-	479.12	457.12	HCnst-Po:15
					-	479.13	457.13	HCnst-Po:16
					-	479.14	457.14	HCnst-Po:17
					-	479.15	457.15	HCnst-Po:18
					-	479.16	457.16	HCnst-Po:19
					-	479.17	457.17	HCnst-Po:20
					-	479.18	457.18	HCnst-Po:21
					-	479.19	457.19	HCnst-Po:22
					-	479.20	457.20	HCnst-Po:23
					-	479.21	457.21	HCnst-Po:24
					-	479.22	457.22	HCnst-Po:25
					-	479.23	457.23	HCnst-Po:26
					-	479.24	457.24	HCnst-Po:27
					-	479.25	457.25	HCnst-Po:28
					-	479.26	457.26	HCnst-Po:29
					-	479.27	457.27	HCnst-Po:30
					-	479.28	457.28	HCnst-Po:31
					-	479.29	457.29	HCnst-Po:32
					-	479.30	457.30	HCnst-Po:33
					-	479.31	457.31	HCnst-Po:34
					-	479.32	457.32	HCnst-Po:35
					-	479.33	457.33	HCnst-Po:36
					-	479.34	457.34	HCnst-Po:37
					-	479.35	457.35	HCnst-Po:38
					-	479.36	457.36	HCnst-Po:39
					-	479.37	457.37	HCnst-Po:40
					-	479.38	457.38	HCnst-Po:41
					-	479.39	457.39	HCnst-Po:42
					-	479.40	457.40	HCnst-Po:43
					-	479.41	457.41	HCnst-Po:44
					-	479.42	457.42	HCnst-Po:45
					-	479.43	457.43	HCnst-Po:46
					-	479.44	457.44	HCnst-Po:47
					-	479.45	457.45	HCnst-Po:48
					-	479.46	457.46	HCnst-Po:49
					-	479.47	457.47	HCnst-Po:50
					-	479.48	457.48	HCnst-Po:51
					-	479.49	457.49	HCnst-Po:52
					-	479.50	457.50	HCnst-Po:53
					-	479.51	457.51	HCnst-Po:54
					-	479.52	457.52	HCnst-Po:55
					-	479.53	457.53	HCnst-Po:56
					-	479.54	457.54	HCnst-Po:57
					-	479.55	457.55	HCnst-Po:58
					-	479.56	457.56	HCnst-Po:59
					-	479.57	457.57	HCnst-Po:60
					-	479.58	457.58	HCnst-Po:61
					-	479.59	457.59	HCnst-Po:62
					-	479.60	457.60	HCnst-Po:63
					-	479.61	457.61	HCnst-Po:64
					-	479.62	457.62	HCnst-Po:65
					-	479.63	457.63	HCnst-Po:66
					-	479.64	457.64	HCnst-Po:67
					-	479.65	457.65	HCnst-Po:68
					-	479.66	457.66	HCnst-Po:69
					-	479.67	457.67	HCnst-Po:70
					-	479.68	457.68	HCnst-Po:71
					-	479.69	457.69	HCnst-Po:72
					-	479.70	457.70	HCnst-Po:73
					-	479.71	457.71	HCnst-Po:74
					-	479.72	457.72	HCnst-Po:75
					-	479.73	457.73	HCnst-Po:76
					-	479.74	457.74	HCnst-Po:77
					-	479.75	457.75	HCnst-Po:78
					-	479.76	457.76	HCnst-Po:79
					-	479.77	457.77	HCnst-Po:80
					-	479.78	457.78	HCnst-Po:81
					-	479.79	457.79	HCnst-Po:82
					-	479.80	457.80	HCnst-Po:83
					-	479.81	457.81	HCnst-Po:84
					-	479.82	457.82	HCnst-Po:85
					-	479.83	457.83	HCnst-Po:86
					-	479.84	457.84	HCnst-Po:87
					-	479.85	457.85	HCnst-Po:88
					-	479.86	457.86	HCnst-Po:89
					-	479.87	457.87	HCnst-Po:90
					-	479.88	457.88	HCnst-Po:91
					-	479.89	457.89	HCnst-Po:92
					-	479.90	457.90	HCnst-Po:93
					-	479.91	457.91	HCnst-Po:94
					-	479.92	457.92	HCnst-Po:95
					-	479.93	457.93	HCnst-Po:96
					-	479.94	457.94	HCnst-Po:97
					-	479.95	457.95	HCnst-Po:98
					-	479.96	457.96	HCnst-Po:99
					-	479.97	457.97	HCnst-Po:100
					-	479.98	457.98	HCnst-Po:101
					-	479.99	457.99	HCnst-Po:102
					-	479.100	457.100	HCnst-Po:103
					-	479.101	457.101	HCnst-Po:104
					-	479.102	457.102	HCnst-Po:105
					-	479.103	457.103	HCnst-Po:106
					-	479.104	457.104	HCnst-Po:107
					-	479.105	457.105	HCnst-Po:108
					-	479.106	457.106	HCnst-Po:109
					-	479.107	457.107	HCnst-Po:110
					-	479.108	457.108	HCnst-Po:111
					-	479.109	457.109	HCnst-Po:112
					-	479.110	457.110	HCnst-Po:113
					-	479.111	457.111	HCnst-Po:114
					-	479.112	457.112	HCnst-Po:115
					-	479.113	457.113	HCnst-Po:116
					-	479.114	457.114	HCnst-Po:117
					-	479.115	457.115	HCnst-Po:118
					-	479.116	457.116	HCnst-Po:119
					-	479.117	457.117	HCnst-Po:120
					-	479.118	457.118	HCnst-Po:121
					-	479.119	457.119	HCnst-Po:122
					-	479.120	457.120	HCnst-Po:123

## Sheet: Supplementary Table 6
Supplementary Table 5 | MAbs in anti-CSP screening library from protected vaccinees, and of each selection criterion, reflect proportion of protected vaccinees in RTS,S clinical trial
				Selection criteria of clone within lineage
	Vaccinees	mAbs screened		Dominant clonea	Convergent clonea	Leafiest decent clonea	Most mutated clonea
mAb tested in anti-CSP screen (n=369), from all vaccinees (n=45)	45	369		262	289	196	356
P3D CHMI protected vaccinees	36	268		189	212	136	255
P3D CHMI not protected vaccinees	9	101		73	77	60	101
Proportion of/from P3D CHMI protected vaccinees	0.8	0.726287		0.721374	0.733564	0.693878	0.716292
Proportion of/from P3D CHMI not protected vaccinees	0.2	0.273713		0.278626	0.266436	0.306122	0.283708
Fisher's exact test P value
P value [ratio of number of P and NP vaccinees compared to ratio of number of mAbs in screening library from P and NP vaccinees]	NA	0.3719		NA	NA	NA	NA
P values [ratio of number of P and NP vaccinees compared to ratio of number of mAbs of each selection criteria from P and NP vaccinees]	NA	NA		0.3617	0.4634	0.2007	0.2888
P values [ratio of number of mAbs in screening library from P and NP vaccinees compared to ratio of number of mAbs of each selection criteria from P and NP vaccinees]	NA	NA		0.928	0.8599	0.4343	0.8038
							P3D, post-third-dose RTS,S; P, protected; NP, not protected; NA, not applicable
							aproperties of clone selection from within the clone's lineage, several mAbs meet more than one criterion (Supplemental Table 4)

## Sheet: Supplementary Table 5
Supplementary Table 4 | Properties of screened PB mAb clones within origin lineages of selected clone
					Selection criteria of clone within lineage
mAb ID	P3D CHMI	Vaccinee ID	Lineage		Dominant clonea	Convergent clonea	Leafiest decent clonea,b	Most mutated clonea,b		SHMc
AB-000270	P	41	IGHV1-18/11/IGLV10-54/12/0		1	1	1	1		46
AB-000286	P	46	IGHV3-21/17/IGLV8-61/11/0		1	1	1	1		37
AB-000304	P	53	IGHV3-30/7/IGLV3-27/11/0		1	1	1	1		28
AB-000306	P	53	IGHV6-1/7/IGKV4-1/10/0		1	1	1	1		52
AB-000312	P	29	IGHV3-21/17/IGLV3-1/10/0		1	1	1	1		26
AB-000313	P	51	IGHV3-33/17/IGKV1-5/9/0		1	1	1	1		6
AB-000321	P	203	IGHV3-23/10/IGKV2-30/10/0		1	1	1	1		53
AB-000332	P	46	IGHV3-30/14/IGKV2-30/10/0		1	1	1	1		30
AB-000356	P	52	IGHV3-33/18/IGKV3-15/9/0		1	1	1	1		35
AB-000372	P	233	IGHV6-1/13/IGKV2-28/10/0		1	1	1	1		50
AB-001387	P	236	IGHV3-33/18/IGLV1-40/12/0		1	1	1	1		5
AB-001400	P	233	IGHV1-69/18/IGKV1-16/10/0		1	1	1	1		22
AB-001424	NP	54	IGHV3-48/16/IGKV3-15/10/0		1	1	1	1		45
AB-001450	P	209	IGHV7-4-1/13/IGKV4-1/10/0		1	1	1	1		11
AB-001457	P	207	IGHV3-21/18/IGKV3-20/9/0		1	1	1	1		14
AB-001465	NP	234	IGHV5-51/15/IGKV2-30/10/0		1	1	1	1		6
AB-001467	P	201	IGHV3-33/17/IGKV3-11/9/0		1	1	1	1		4
AB-001468	NP	230	IGHV3-33/18/IGKV1-5/9/0		1	1	1	1		11
AB-001476	NP	208	IGHV1-8/19/IGLV9-49/14/0		1	1	1	1		4
AB-001480	P	201	IGHV3-33/17/IGKV1-5/9/1		1	1	1	1		15
AB-001529	P	52	IGHV3-33/17/IGKV1-5/9/2		1	1	1	1		17
AB-001554	P	216	IGHV3-33/18/IGKV2-30/10/0		1	1	1	1		7
AB-001566	NP	23	IGHV3-33/17/IGKV3-15/9/0		1	1	1	1		17
AB-000317	P	29	IGHV3-30/13/IGKV1-5/10/0		1	1	1	1 (tie)		31
AB-000371	P	233	IGHV3-48/16/IGKV3-15/10/0		1	1	1	1 (tie)		47
AB-001526	P	48	IGHV3-33/18/IGKV3D-11/10/0		1	1	1	1 (tie)		26
AB-000315	P	63	IGHV3-33/19/IGKV1-5/9/0		1	1	1	0		22
AB-001567	P	229	IGHV3-21/14/IGKV3-11/10/0		1	1	1 (tie)	1		7
AB-000280	P	24	IGHV3-30/8/IGLV3-27/11/0		1	1	0	1		40
AB-000284	P	63	IGHV3-30/8/IGLV3-27/11/0		1	1	0	1		43
AB-000307	P	29	IGHV3-30/12/IGKV1-39/10/0		1	1	0	1		35
AB-000309	P	5	IGHV3-23/14/IGKV3-20/10/0		1	1	0	1		53
AB-000314	P	5	IGHV3-33/18/IGKV1-5/9/1		1	1	0	1		19
AB-000324	P	205	IGHV3-33/15/IGLV3-21/12/1		1	1	0	1		28
AB-000354	P	53	IGHV3-30/8/IGLV3-27/11/0		1	1	0	1		29
AB-000370	P	63	IGHV1-2/14/IGKV4-1/9/0		1	1	0	1		30
AB-000377	P	14	IGHV4-39/21/IGLV1-40/12/0		1	1	0	1		37
AB-000384	P	24	IGHV3-30/13/IGLV3-25/12/0		1	1	0	1		33
AB-001395	NP	202	IGHV3-33/17/IGLV6-57/7/0		1	1	0	1		27
AB-001404	P	207	IGHV3-33/19/IGKV1-5/9/2		1	1	0	1		1
AB-001437	NP	49	IGHV3-23/16/IGLV1-51/12/0		1	1	0	1		32
AB-001439	NP	23	IGHV3-33/18/IGLV1-40/12/0		1	1	0	1		12
AB-001448	P	233	IGHV3-15/14/IGLV3-1/10/1		1	1	0	1		7
AB-001536	P	6	IGHV3-49/13/IGKV2D-29/10/0		1	1	0	1		13
AB-001545	P	203	IGHV3-33/15/IGKV3-11/9/0		1	1	0	1		0
AB-001547	P	209	IGHV5-51/16/IGKV2-30/10/0		1	1	0	1		11
AB-001553	NP	54	IGHV3-33/15/IGKV1-39/11/2		1	1	0	1		50
AB-001555	NP	234	IGHV3-30/17/IGKV1-5/9/0		1	1	0	1		2
AB-001560	NP	208	IGHV3-30/13/IGLV3-25/12/0		1	1	0	1		11
AB-001574	NP	49	IGHV3-30/13/IGKV1-5/11/0		1	1	0	1		21
AB-001472	P	233	IGHV3-33/19/IGKV1-5/9/2		1	1	0	1 (tie)		6
AB-000337	P	63	IGHV3-33/18/IGKV3-15/9/0		1	1	0	0		28
AB-000349	P	39	IGHV3-7/7/IGKV2D-29/10/0		1	1	0	0		31
AB-000212	P	3	IGHV3-73/15/IGLV10-54/12/0		1	0	1	1		39
AB-000213	P	3	IGHV3-73/16/IGLV10-54/12/0		1	0	1	1		33
AB-000214	P	3	IGHV2-5/12/IGLV5-45/10/0		1	0	1	1		51
AB-000215	P	64	IGHV3-73/18/IGKV4-1/10/0		1	0	1	1		53
AB-000216	P	3	IGHV3-7/11/IGLV10-54/12/0		1	0	1	1		60
AB-000217	P	64	IGHV3-73/10/IGKV4-1/10/0		1	0	1	1		59
AB-000221	P	40	IGHV3-23/22/IGKV2-40/10/0		1	0	1	1		41
AB-000244	P	1	IGHV3-23/9/IGLV3-19/12/0		1	0	1	1		72
AB-000259	P	6	IGHV3-11/13/IGKV1-5/9/0		1	0	1	1		41
AB-000262	P	24	IGHV2-5/14/IGLV5-45/10/0		1	0	1	1		34
AB-000263	P	22	IGHV3-66/18/IGLV5-45/10/0		1	0	1	1		48
AB-000265	P	209	IGHV3-30/8/IGLV10-54/12/0		1	0	1	1		20
AB-000269	P	34	IGHV3-73/15/IGKV4-1/10/0		1	0	1	1		25
AB-000271	P	64	IGHV3-73/18/IGKV3-11/11/0		1	0	1	1		45
AB-000272	P	64	IGHV4-39/11/IGLV5-45/10/0		1	0	1	1		21
AB-000275	P	51	IGHV3-66/21/IGLV8-61/11/0		1	0	1	1		52
AB-000278	P	48	IGHV3-66/15/IGLV8-61/11/0		1	0	1	1		48
AB-000279	P	52	IGHV1-3/16/IGLV1-40/12/0		1	0	1	1		42
AB-000293	P	51	IGHV3-7/10/IGKV2-24/10/0		1	0	1	1		48
AB-000295	P	60	IGHV1-3/20/IGLV1-40/13/0		1	0	1	1		66
AB-000297	P	60	IGHV3-30/7/IGLV3-27/11/0		1	0	1	1		40
AB-000298	P	3	IGHV3-49/11/IGKV1-17/10/1		1	0	1	1		35
AB-000299	P	48	IGHV3-72/15/IGKV2-24/10/0		1	0	1	1		61
AB-000302	P	203	IGHV6-1/11/IGKV4-1/10/0		1	0	1	1		44
AB-000303	P	52	IGHV3-15/7/IGLV3-27/10/0		1	0	1	1		26
AB-000319	P	16	IGHV4-34/22/IGKV3-20/10/0		1	0	1	1		28
AB-000320	P	221	IGHV3-33/15/IGKV1-33/9/0		1	0	1	1		33
AB-000327	P	63	IGHV3-33/20/IGLV1-40/13/0		1	0	1	1		40
AB-000328	P	201	IGHV5-51/16/IGKV4-1/9/0		1	0	1	1		49
AB-000340	P	8	IGHV4-39/19/IGLV1-40/12/0		1	0	1	1		37
AB-000342	P	5	IGHV4-59/16/IGLV1-44/12/0		1	0	1	1		45
AB-000346	P	8	IGHV1-46/13/IGLV2-18/11/0		1	0	1	1		67
AB-000347	P	7	IGHV3-23/17/IGLV3-21/12/1		1	0	1	1		53
AB-000348	P	14	IGHV4-39/10/IGKV1-39/10/0		1	0	1	1		118
AB-000351	P	7	IGHV1-18/17/IGKV1-5/12/0		1	0	1	1		38
AB-000355	P	52	IGHV3-74/17/IGLV2-14/11/0		1	0	1	1		51
AB-000357	P	60	IGHV1-69/17/IGKV3-15/11/0		1	0	1	1		51
AB-000358	P	203	IGHV4-39/23/IGKV3-20/10/0		1	0	1	1		42
AB-000359	P	16	IGHV3-49/18/IGKV2-24/10/0		1	0	1	1		44
AB-000360	P	22	IGHV3-49/19/IGKV1-12/10/0		1	0	1	1		44
AB-000361	P	205	IGHV3-23/17/IGLV3-21/12/0		1	0	1	1		31
AB-000364	P	29	IGHV3-33/13/IGKV1-5/9/0		1	0	1	1		27
AB-000365	P	53	IGHV4-39/19/IGLV4-69/10/0		1	0	1	1		41
AB-000368	P	24	IGHV3-23/23/IGKV1-27/10/0		1	0	1	1		25
AB-000373	P	34	IGHV3-33/14/IGKV2-29/9/0		1	0	1	1		27
AB-000374	P	3	IGHV3-20/15/IGLV2-8/11/0		1	0	1	1		46
AB-000375	P	60	IGHV1-3/17/IGKV1-5/11/0		1	0	1	1		68
AB-000376	P	60	IGHV3-33/16/IGKV1-5/9/1		1	0	1	1		33
AB-000378	P	22	IGHV3-48/17/IGKV1-5/10/0		1	0	1	1		57
AB-000383	P	7	IGHV3-23/22/IGKV1-39/10/0		1	0	1	1		50
AB-000385	P	24	IGHV4-39/19/IGKV1-9/11/0		1	0	1	1		34
AB-000386	P	51	IGHV3-21/17/IGLV1-40/11/0		1	0	1	1		30
AB-000387	P	221	IGHV1-2/16/IGLV2-8/11/0		1	0	1	1		36
AB-000388	P	229	IGHV1-18/11/IGLV1-51/13/0		1	0	1	1		39
AB-000395	P	14	IGHV3-33/16/IGKV1-5/9/0		1	0	1	1		19
AB-000400	P	7	IGHV4-4/14/IGLV1-40/12/0		1	0	1	1		46
AB-001388	NP	230	IGHV3-33/12/IGKV3-20/9/0		1	0	1	1		18
AB-001394	NP	208	IGHV2-26/22/IGLV2-23/11/0		1	0	1	1		28
AB-001397	NP	208	IGHV3-53/13/IGLV2-14/12/0		1	0	1	1		44
AB-001398	P	216	IGHV3-23/16/IGKV1-33/10/0		1	0	1	1		41
AB-001402	P	216	IGHV1-69/17/IGLV3-25/13/0		1	0	1	1		57
AB-001407	NP	228	IGHV3-30/19/IGKV3-15/9/0		1	0	1	1		35
AB-001408	P	205	IGHV4-38-2/19/IGKV3-15/12/0		1	0	1	1		2
AB-001411	NP	230	IGHV3-33/17/IGKV2-28/9/0		1	0	1	1		3
AB-001413	P	203	IGHV3-33/18/IGKV1-5/9/0		1	0	1	1		9
AB-001416	NP	49	IGHV3-7/11/IGLV3-1/10/0		1	0	1	1		35
AB-001418	P	236	IGHV1-8/18/IGLV1-44/11/0		1	0	1	1		35
AB-001419	P	209	IGHV3-30/29/IGLV3-19/12/0		1	0	1	1		7
AB-001420	P	203	IGHV1-18/21/IGKV3-20/10/0		1	0	1	1		27
AB-001425	P	236	IGHV3-30/27/IGKV4-1/10/0		1	0	1	1		6
AB-001426	P	236	IGHV3-33/17/IGKV1-5/9/0		1	0	1	1		2
AB-001427	P	205	IGHV3-48/13/IGKV1-39/10/0		1	0	1	1		4
AB-001434	P	203	IGHV3-33/14/IGKV2-24/9/0		1	0	1	1		3
AB-001435	NP	23	IGHV3-33/18/IGKV1-5/9/0		1	0	1	1		8
AB-001440	NP	54	IGHV3-23/19/IGLV9-49/14/0		1	0	1	1		1
AB-001442	NP	230	IGHV4-4/19/IGKV3-11/11/0		1	0	1	1		33
AB-001443	NP	208	IGHV3-33/20/IGKV1-5/9/0		1	0	1	1		9
AB-001445	NP	228	IGHV4-38-2/15/IGKV3-20/11/0		1	0	1	1		98
AB-001451	NP	23	IGHV3-15/10/IGLV2-14/9/0		1	0	1	1		75
AB-001453	NP	202	IGHV3-74/23/IGLV3-10/11/0		1	0	1	1		6
AB-001456	P	205	IGHV2-70D/14/IGKV1-39/10/0		1	0	1	1		16
AB-001460	NP	228	IGHV3-7/15/IGKV3-11/10/0		1	0	1	1		25
AB-001461	P	236	IGHV3-74/16/IGLV2-14/12/0		1	0	1	1		59
AB-001462	NP	54	IGHV3-33/21/IGKV1-16/10/0		1	0	1	1		5
AB-001470	P	229	IGHV5-51/15/IGKV1-39/10/0		1	0	1	1		30
AB-001473	NP	23	IGHV3-66/14/IGKV3-20/11/0		1	0	1	1		43
AB-001474	NP	49	IGHV1-2/13/IGKV2-28/10/0		1	0	1	1		18
AB-001482	NP	230	IGHV3-33/16/IGKV1-5/9/1		1	0	1	1		21
AB-001484	NP	25	IGHV3-74/19/IGKV3-11/13/0		1	0	1	1		26
AB-001485	NP	25	IGHV3-21/12/IGLV1-44/13/0		1	0	1	1		30
AB-001488	NP	228	IGHV3-21/15/IGLV3-1/10/0		1	0	1	1		9
AB-001489	NP	228	IGHV1-2/11/IGKV1-5/11/0		1	0	1	1		97
AB-001493	NP	23	IGHV3-33/16/IGLV1-40/12/0		1	0	1	1		2
AB-001499	NP	208	IGHV5-51/12/IGKV3-15/10/0		1	0	1	1		42
AB-001502	NP	228	IGHV3-21/16/IGLV3-21/10/0		1	0	1	1		44
AB-001504	NP	202	IGHV4-39/22/IGKV3-15/10/0		1	0	1	1		12
AB-001505	P	216	IGHV3-48/14/IGLV2-23/11/0		1	0	1	1		7
AB-001506	NP	234	IGHV3-21/19/IGLV2-23/12/0		1	0	1	1		48
AB-001508	NP	208	IGHV3-33/16/IGKV4-1/11/0		1	0	1	1		13
AB-001512	NP	54	IGHV3-30/26/IGKV2-28/10/0		1	0	1	1		37
AB-001514	P	207	IGHV3-9/14/IGKV4-1/10/0		1	0	1	1		7
AB-001520	NP	23	IGHV3-7/9/IGKV3-20/10/0		1	0	1	1		67
AB-001521	P	38	IGHV3-21/15/IGKV3-15/11/0		1	0	1	1		45
AB-001523	P	1	IGHV3-33/10/IGKV1-17/10/0		1	0	1	1		53
AB-001524	P	1	IGHV3-7/13/IGKV3-20/10/0		1	0	1	1		52
AB-001527	P	48	IGHV4-34/20/IGLV3-19/13/0		1	0	1	1		45
AB-001530	P	52	IGHV3-53/17/IGLV2-8/11/0		1	0	1	1		23
AB-001531	P	16	IGHV3-33/22/IGKV1-5/9/0		1	0	1	1		18
AB-001537	P	1	IGHV3-33/17/IGKV1-5/9/1		1	0	1	1		2
AB-001538	P	1	IGHV3-23/12/IGKV4-1/10/0		1	0	1	1		9
AB-001539	P	1	IGHV3-43/14/IGLV3-21/12/0		1	0	1	1		24
AB-001540	P	216	IGHV3-33/12/IGKV4-1/10/1		1	0	1	1		8
AB-001541	P	229	IGHV3-33/16/IGKV1-39/9/0		1	0	1	1		4
AB-001542	NP	234	IGHV3-15/10/IGLV7-43/10/0		1	0	1	1		27
AB-001549	P	209	IGHV3-30/23/IGLV3-19/12/0		1	0	1	1		12
AB-001558	P	209	IGHV3-33/18/IGKV3-15/9/0		1	0	1	1		12
AB-001561	P	207	IGHV3-33/17/IGKV2-24/9/0		1	0	1	1		7
AB-001562	P	205	IGHV3-23/13/IGLV2-14/11/0		1	0	1	1		24
AB-001565	P	229	IGHV1-2/15/IGKV1-39/9/0		1	0	1	1		51
AB-001571	P	233	IGHV3-30/22/IGKV3-15/9/0		1	0	1	1		9
AB-001572	NP	234	IGHV3-33/15/IGKV2-29/9/0		1	0	1	1		7
AB-001575	NP	202	IGHV1-3/27/IGKV1-39/11/0		1	0	1	1		8
AB-000363	P	15	IGHV1-18/16/IGKV1-39/10/0		1	0	1	1 (tie)		44
AB-000399	P	5	IGHV3-49/13/IGKV2D-29/10/0		1	0	1	1 (tie)		28
AB-001455	P	216	IGHV3-33/16/IGKV2-30/9/0		1	0	1	1 (tie)		14
AB-001525	P	1	IGHV3-11/18/IGLV3-1/10/0		1	0	1	1 (tie)		34
AB-001573	NP	202	IGHV3-33/17/IGKV1-12/10/0		1	0	1	1 (tie)		7
AB-000331	P	16	IGHV3-7/17/IGLV1-44/12/0		1	0	1	0		40
AB-000394	P	14	IGHV3-33/16/IGKV3-11/9/0		1	0	1 (tie)	1		30
AB-001412	NP	228	IGHV4-39/20/IGLV2-14/12/0		1	0	1 (tie)	1		21
AB-001423	NP	49	IGHV4-39/19/IGKV3-11/12/0		1	0	1 (tie)	1		34
AB-001433	NP	208	IGHV4-34/24/IGLV3-19/11/0		1	0	1 (tie)	1		48
AB-001447	NP	234	IGHV4-39/19/IGLV4-69/11/0		1	0	1 (tie)	1		35
AB-001469	NP	202	IGHV4-59/15/IGKV1-39/10/0		1	0	1 (tie)	1		46
AB-001486	NP	23	IGHV3-33/20/IGKV1-5/9/0		1	0	1 (tie)	1		25
AB-001507	P	207	IGHV3-20/15/IGKV1-5/10/0		1	0	1 (tie)	1		33
AB-001519	NP	208	IGHV4-34/28/IGKV1-9/10/0		1	0	1 (tie)	1		63
AB-001534	P	38	IGHV3-21/20/IGKV3-20/9/0		1	0	1 (tie)	1		23
AB-000227	P	64	IGHV3-33/18/IGLV1-40/12/0		1	0	0	1		29
AB-000234	P	51	IGHV3-21/16/IGLV3-21/12/0		1	0	0	1		41
AB-000235	P	41	IGHV3-74/18/IGLV1-40/13/0		1	0	0	1		26
AB-000236	P	51	IGHV3-48/18/IGLV3-1/10/1		1	0	0	1		33
AB-000237	P	60	IGHV1-3/9/IGKV2-28/10/0		1	0	0	1		25
AB-000242	P	14	IGHV3-7/7/IGLV3-25/12/0		1	0	0	1		32
AB-000252	P	53	IGHV1-69/19/IGKV3-11/11/0		1	0	0	1		44
AB-000274	P	15	IGHV1-3/16/IGLV1-40/12/0		1	0	0	1		51
AB-000287	P	14	IGHV1-8/17/IGLV1-40/12/0		1	0	0	1		72
AB-000291	P	5	IGHV3-33/14/IGLV1-44/12/0		1	0	0	1		53
AB-000300	P	34	IGHV3-7/7/IGLV7-46/10/0		1	0	0	1		38
AB-000301	P	46	IGHV4-39/23/IGLV1-40/13/0		1	0	0	1		24
AB-000308	P	26	IGHV3-33/17/IGLV1-40/12/0		1	0	0	1		31
AB-000322	P	6	IGHV3-7/14/IGLV7-43/10/0		1	0	0	1		34
AB-000326	P	16	IGHV4-4/15/IGKV2-28/10/0		1	0	0	1		27
AB-000339	P	51	IGHV3-72/14/IGLV1-44/12/0		1	0	0	1		40
AB-000341	P	201	IGHV4-39/19/IGLV3-9/10/0		1	0	0	1		35
AB-000343	P	60	IGHV3-23/22/IGLV2-14/11/0		1	0	0	1		29
AB-000344	P	53	IGHV3-33/14/IGKV1-39/11/0		1	0	0	1		53
AB-000382	P	7	IGHV3-33/23/IGKV3-20/11/0		1	0	0	1		27
AB-000390	P	3	IGHV3-23/19/IGKV1-5/9/0		1	0	0	1		35
AB-000391	P	38	IGHV3-48/16/IGKV2-30/10/0		1	0	0	1		38
AB-000392	P	26	IGHV3-30/13/IGLV3-27/11/0		1	0	0	1		27
AB-000393	P	6	IGHV3-49/14/IGKV2D-29/10/0		1	0	0	1		25
AB-001390	P	203	IGHV3-33/18/IGKV2-28/9/0		1	0	0	1		2
AB-001393	NP	54	IGHV3-23/17/IGKV1-33/10/0		1	0	0	1		19
AB-001403	P	216	IGHV3-30/18/IGLV1-40/12/1		1	0	0	1		8
AB-001406	P	229	IGHV3-23/22/IGKV3-11/10/0		1	0	0	1		8
AB-001410	NP	23	IGHV3-33/17/IGKV1-5/9/0		1	0	0	1		23
AB-001414	P	205	IGHV1-18/22/IGLV2-23/12/0		1	0	0	1		36
AB-001415	NP	228	IGHV3-21/17/IGLV3-21/13/0		1	0	0	1		26
AB-001421	NP	25	IGHV3-15/14/IGKV2-28/10/0		1	0	0	1		40
AB-001429	P	207	IGHV3-33/18/IGLV1-40/13/0		1	0	0	1		7
AB-001436	P	216	IGHV3-33/20/IGKV4-1/9/0		1	0	0	1		0
AB-001444	NP	230	IGHV3-23/12/IGLV2-8/11/0		1	0	0	1		38
AB-001452	P	236	IGHV3-21/22/IGKV1D-13/10/0		1	0	0	1		34
AB-001459	NP	25	IGHV3-33/17/IGKV1-5/9/0		1	0	0	1		28
AB-001464	NP	230	IGHV3-74/17/IGKV1-5/10/0		1	0	0	1		46
AB-001479	NP	54	IGHV3-23/17/IGLV6-57/10/0		1	0	0	1		65
AB-001483	P	233	IGHV3-15/15/IGLV3-1/10/2		1	0	0	1		7
AB-001490	NP	208	IGHV7-4-1/13/IGLV4-69/10/0		1	0	0	1		23
AB-001491	NP	228	IGHV4-39/12/IGLV7-43/10/0		1	0	0	1		51
AB-001492	NP	49	IGHV3-30/17/IGKV1-9/10/0		1	0	0	1		26
AB-001496	P	207	IGHV3-30/19/IGLV2-11/11/0		1	0	0	1		33
AB-001497	P	205	IGHV1-69/16/IGKV3-15/11/0		1	0	0	1		2
AB-001498	P	216	IGHV3-21/20/IGLV1-44/12/0		1	0	0	1		39
AB-001500	P	209	IGHV3-49/15/IGLV2-14/12/0		1	0	0	1		7
AB-001501	P	236	IGHV4-4/13/IGKV3-20/10/0		1	0	0	1		58
AB-001503	NP	234	IGHV3-33/19/IGKV2-30/9/0		1	0	0	1		8
AB-001511	P	229	IGHV3-33/16/IGKV2-30/9/0		1	0	0	1		4
AB-001516	NP	54	IGHV3-30/24/IGLV1-40/12/0		1	0	0	1		41
AB-001532	P	16	IGHV3-33/15/IGLV2-14/6/0		1	0	0	1		29
AB-001535	P	6	IGHV3-49/14/IGKV3-11/9/0		1	0	0	1		12
AB-001546	NP	208	IGHV3-21/15/IGLV3-25/12/0		1	0	0	1		12
AB-001551	NP	234	IGHV3-49/13/IGKV3-15/9/0		1	0	0	1		10
AB-001552	P	233	IGHV3-15/13/IGLV3-1/11/0		1	0	0	1		7
AB-001559	NP	228	IGHV3-48/16/IGKV4-1/10/0		1	0	0	1		45
AB-001563	NP	25	IGHV3-30/19/IGKV3-15/11/0		1	0	0	1		38
AB-001569	P	209	IGHV3-33/14/IGKV1-16/10/0		1	0	0	1		10
AB-001576	NP	49	IGHV3-30/14/IGLV6-57/10/0		1	0	0	1		21
AB-000224	P	26	IGHV3-49/19/IGLV1-40/12/0		1	0	0	1 (tie)		41
AB-000289	P	40	IGHV7-4-1/20/IGKV3-11/9/0		1	0	0	1 (tie)		40
AB-000316	P	8	IGHV3-33/20/IGKV1-5/9/0		1	0	0	1 (tie)		28
AB-000367	P	60	IGHV3-21/18/IGLV3-1/11/0		1	0	0	1 (tie)		39
AB-000369	P	39	IGHV4-59/19/IGLV1-40/11/0		1	0	0	1 (tie)		29
AB-000398	P	24	IGHV3-23/16/IGLV3-10/14/0		1	0	0	1 (tie)		33
AB-001389	P	236	IGHV4-39/19/IGLV1-51/12/0		1	0	0	1 (tie)		30
AB-001431	P	229	IGHV3-7/21/IGKV1-33/9/0		1	0	0	1 (tie)		46
AB-001466	NP	23	IGHV3-11/18/IGKV3-15/10/1		1	0	0	1 (tie)		22
AB-001475	NP	234	IGHV1-69-2/20/IGLV9-49/14/0		1	0	0	1 (tie)		36
AB-000397	P	46	IGHV3-15/13/IGKV2-28/10/0		1	0	0	0		27
AB-000345	P	53	IGHV3-23/10/IGKV3-15/11/0		0	1	1	1		61
AB-001446	NP	49	IGHV1-8/19/IGLV9-49/14/0		0	1	1	1		30
AB-001515	NP	23	IGHV3-74/16/IGLV2-11/13/0		0	1	1	1		23
AB-001517	NP	230	IGHV3-33/15/IGKV2D-29/9/0		0	1	1	1		35
AB-001405	NP	54	IGHV3-33/15/IGKV2D-29/9/0		0	1	1 (tie)	1		16
AB-001481	P	236	IGHV3-33/16/IGKV2-30/11/0		0	1	1 (tie)	1		4
AB-001494	NP	49	IGHV3-9/13/IGLV1-51/12/0		0	1	1 (tie)	1		7
AB-001510	NP	230	IGHV3-33/17/IGKV1-5/9/0		0	1	1 (tie)	1		22
AB-000311	P	63	IGHV3-33/15/IGLV1-40/13/0		0	1	1 (tie)	0		29
AB-000219	P	34	IGHV4-39/23/IGLV1-40/12/0		0	1	0	1		30
AB-000254	P	26	IGHV3-74/16/IGLV2-11/12/0		0	1	0	1		24
AB-000268	P	8	IGHV3-15/15/IGLV10-54/12/0		0	1	0	1		28
AB-000305	P	34	IGHV4-39/21/IGLV1-40/12/0		0	1	0	1		53
AB-000310	P	3	IGHV3-30/11/IGKV1-39/10/0		0	1	0	1		34
AB-001409	NP	25	IGHV3-33/19/IGKV1-5/9/0		0	1	0	1		18
AB-001495	NP	234	IGHV3-33/18/IGLV1-40/12/0		0	1	0	1		7
AB-001544	NP	23	IGHV3-30/13/IGKV1-5/10/0		0	1	0	1		38
AB-001557	NP	230	IGHV3-33/19/IGLV1-40/12/0		0	1	0	1		13
AB-001564	P	233	IGHV3-21/14/IGLV1-44/12/0		0	1	0	1		13
AB-001568	NP	49	IGHV1-2/15/IGKV2-28/10/0		0	1	0	1		24
AB-000257	P	34	IGHV1-2/15/IGLV1-44/12/0		0	1	0	1 (tie)		41
AB-001401	NP	234	IGHV1-69/18/IGKV1-16/10/0		0	1	0	1 (tie)		27
AB-001428	P	209	IGHV3-33/17/IGKV1-5/9/0		0	1	0	1 (tie)		9
AB-000222	P	53	IGHV3-33/18/IGLV1-40/12/0		0	1	0	0		33
AB-000325	P	39	IGHV3-33/15/IGKV3-15/9/0		0	1	0	0		35
AB-000334	P	14	IGHV3-33/17/IGKV1-5/11/0		0	1	0	0		27
AB-000338	P	22	IGHV3-30/16/IGKV2-30/9/0		0	1	0	0		27
AB-000249	P	233	IGHV4-31/19/IGLV2-23/13/0		0	0	1	1		40
AB-000281	P	5	IGHV3-11/19/IGLV5-45/10/0		0	0	1	1		25
AB-000330	P	207	IGHV1-69/22/IGLV7-43/10/0		0	0	1	1		73
AB-001417	P	209	IGHV3-48/14/IGLV1-40/10/0		0	0	1	1		8
AB-001422	NP	230	IGHV3-21/21/IGLV2-14/11/0		0	0	1	1		42
AB-001438	NP	25	IGHV3-33/20/IGLV1-40/12/0		0	0	1	1		30
AB-001449	P	229	IGHV3-15/12/IGKV2-28/10/0		0	0	1	1		23
AB-001471	NP	49	IGHV3-30/19/IGKV3-15/9/0		0	0	1	1		25
AB-001518	NP	234	IGHV3-23/15/IGKV1-33/11/0		0	0	1	1		55
AB-001399	NP	202	IGHV4-31/24/IGKV1-5/11/0		0	0	1	1 (tie)		14
AB-001432	NP	202	IGHV1-18/23/IGKV3-11/10/0		0	0	1	1 (tie)		8
AB-001458	P	236	IGHV3-49/13/IGKV3-15/9/0		0	0	1	1 (tie)		10
AB-000285	P	34	IGHV4-61/10/IGLV7-46/12/0		0	0	1 (tie)	1		41
AB-000288	NP	25	IGHV2-5/17/IGLV1-40/13/0		0	0	1 (tie)	1		46
AB-000350	P	22	IGHV3-30/19/IGKV2-28/9/0		0	0	1 (tie)	1		31
AB-000366	P	221	IGHV1-2/15/IGKV1-39/9/0		0	0	1 (tie)	1		59
AB-000381	P	203	IGHV1-69-2/14/IGKV4-1/10/0		0	0	1 (tie)	1		30
AB-001441	P	203	IGHV4-4/15/IGKV3-20/10/0		0	0	1 (tie)	1		16
AB-001578	P	229	IGHV3-33/18/IGKV3-11/10/0		0	0	1 (tie)	1		8
AB-000380	P	203	IGHV3-15/21/IGLV5-39/12/0		0	0	1 (tie)	1 (tie)		70
AB-001550	NP	202	IGHV3-23/18/IGKV1-33/10/0		0	0	1 (tie)	1 (tie)		14
AB-000218	P	7	IGHV3-30/23/IGLV5-45/10/0		0	0	0	1		53
AB-000223	P	51	IGHV1-69/18/IGKV3-20/10/0		0	0	0	1		53
AB-000225	P	39	IGHV3-74/18/IGLV1-40/13/0		0	0	0	1		45
AB-000226	P	14	IGHV3-74/16/IGLV1-40/13/0		0	0	0	1		37
AB-000228	P	38	IGHV3-23/15/IGLV1-40/12/0		0	0	0	1		48
AB-000229	P	8	IGHV3-33/20/IGKV1-9/10/0		0	0	0	1		46
AB-000230	P	64	IGHV4-59/28/IGLV1-40/12/0		0	0	0	1		54
AB-000232	P	39	IGHV3-23/22/IGKV2-24/10/0		0	0	0	1		53
AB-000233	P	8	IGHV3-15/18/IGKV1-5/10/0		0	0	0	1		40
AB-000238	P	233	IGHV3-30/15/IGLV6-57/11/0		0	0	0	1		60
AB-000239	P	39	IGHV3-33/15/IGKV1-5/11/0		0	0	0	1		37
AB-000241	P	229	IGHV6-1/13/IGKV2-28/10/0		0	0	0	1		54
AB-000243	P	15	IGHV3-23/17/IGKV3-15/11/0		0	0	0	1		53
AB-000245	P	5	IGHV3-21/17/IGLV3-21/13/0		0	0	0	1		28
AB-000247	P	8	IGHV4-61/20/IGKV3-20/10/0		0	0	0	1		35
AB-000248	P	5	IGHV2-70D/11/IGLV2-11/11/0		0	0	0	1		37
AB-000250	P	3	IGHV3-49/14/IGKV2D-29/10/0		0	0	0	1		28
AB-000253	P	8	IGHV3-23/21/IGLV2-8/11/0		0	0	0	1		51
AB-000255	P	8	IGHV4-39/16/IGKV3-11/11/0		0	0	0	1		39
AB-000256	P	53	IGHV4-39/18/IGKV3-15/9/0		0	0	0	1		54
AB-000260	P	6	IGHV3-11/13/IGLV9-49/14/0		0	0	0	1		82
AB-000264	P	22	IGHV3-73/16/IGKV1-5/10/0		0	0	0	1		55
AB-000282	P	22	IGHV4-39/23/IGLV1-40/14/0		0	0	0	1		41
AB-000283	P	48	IGHV3-33/15/IGKV1-39/12/0		0	0	0	1		64
AB-000294	P	64	IGHV3-30/15/IGKV1D-13/10/0		0	0	0	1		47
AB-000318	P	46	IGHV3-23/22/IGLV3-19/12/0		0	0	0	1		50
AB-000323	P	29	IGHV1-69/19/IGKV4-1/10/0		0	0	0	1		56
AB-000329	P	51	IGHV4-61/19/IGKV3-11/12/0		0	0	0	1		39
AB-000333	P	233	IGHV3-33/15/IGKV1-39/11/0		0	0	0	1		49
AB-000335	P	39	IGHV3-21/17/IGLV3-21/12/0		0	0	0	1		40
AB-000336	P	41	IGHV4-4/15/IGKV1-39/18/0		0	0	0	1		46
AB-000352	P	41	IGHV3-21/14/IGLV3-21/11/1		0	0	0	1		33
AB-000362	P	205	IGHV3-21/23/IGKV3-15/10/0		0	0	0	1		35
AB-000379	P	40	IGHV1-3/15/IGKV3-11/11/0		0	0	0	1		43
AB-000389	P	34	IGHV3-48/18/IGKV1-5/11/0		0	0	0	1		37
AB-000396	P	22	IGHV4-39/23/IGKV3-20/10/0		0	0	0	1		38
AB-001391	P	209	IGHV1-18/21/IGLV6-57/10/0		0	0	0	1		9
AB-001392	NP	25	IGHV4-59/22/IGKV1-33/9/0		0	0	0	1		44
AB-001396	P	229	IGHV3-33/21/IGKV1-5/9/0		0	0	0	1		10
AB-001430	P	216	IGHV3-33/16/IGKV4-1/9/0		0	0	0	1		2
AB-001454	P	207	IGHV1-18/11/IGKV1-39/10/0		0	0	0	1		44
AB-001463	NP	49	IGHV3-11/22/IGKV3-20/9/0		0	0	0	1		29
AB-001477	NP	202	IGHV4-39/17/IGKV1-33/10/0		0	0	0	1		12
AB-001478	NP	25	IGHV3-33/18/IGKV3-11/9/0		0	0	0	1		30
AB-001487	P	229	IGHV5-51/18/IGKV3-20/10/0		0	0	0	1		9
AB-001509	NP	25	IGHV3-23/22/IGKV3-20/10/0		0	0	0	1		47
AB-001513	P	203	IGHV3-33/14/IGLV1-40/12/0		0	0	0	1		4
AB-001528	P	52	IGHV3-33/17/IGKV3-15/9/0		0	0	0	1		30
AB-001543	P	203	IGHV3-48/23/IGKV3-20/10/0		0	0	0	1		9
AB-001548	NP	202	IGHV1-18/22/IGKV4-1/10/0		0	0	0	1		3
AB-001556	NP	202	IGHV3-21/13/IGLV2-8/12/0		0	0	0	1		6
AB-001570	P	203	IGHV1-69/20/IGKV3D-20/9/0		0	0	0	1		19
AB-001577	NP	25	IGHV3-49/14/IGKV3-20/10/0		0	0	0	1		27
AB-000251	P	46	IGHV1-2/14/IGKV1-9/10/0		0	0	0	1 (tie)		38
AB-000258	P	15	IGHV1-45/27/IGLV2-8/11/0		0	0	0	1 (tie)		53
AB-000353	P	233	IGHV1-18/21/IGKV1-39/11/0		0	0	0	1 (tie)		33
AB-000220	P	15	IGHV3-48/22/IGLV8-61/11/0		0	0	0	0		66
AB-000267	P	40	IGHV3-74/7/IGLV10-54/12/0		0	0	0	0		52
AB-001533	P	38	IGHV3-30/16/IGKV2-24/9/0		0	0	0	0		20
										ID, identifier; P3D, post-third-dose RTS,S; P, protected; NP, not protected
										aproperties of clone selected for screening within the clone's lineage, '1' indicates that the clone has the indicated property, '0' that it does not (see methods)
										b'tie' indicates that the clone shares property with a separate, distinct clone that was not selected for screening from same lineage (see methods)
										cnumber of nucleotides divergent from germline in heavy plus light chains

## Sheet: Supplementary Table 4
Supplementary Table 3 | Binding and in vivo pharmacology of lead mAbs
	Binding contstants (surface plasmon resonance)							Liver burden inhibition				Liver burden mAb sera concentration				Bite parasitaemia vs. negative controlc					Bite parasitaemia vs. AB-000317c					Bite parasitaemia mAb sera concentration
mAb ID	KD CSP (nM)	KD NANP6 (nM)	KD NPNA3 (nM)	KD NVDP3NANP2 (nM)	KD NANPNVDPNANP (nM)	KD Junction (nM)		Inhibition (%)	AB-000317 normalized (%)a	Comparison to AB-000317b		[mAb]sera / KDCSP-SPR	[mAb]sera, avg. (µg/ml)	[mAb]sera, avg. (M)		HR	95% CI	HR, replicate	95% CI, replicate		HR	95% CI	HR, replicate	95% CI, replicate		[mAb]sera / KDCSP-SPR	[mAb]sera, avg. (µg/ml)	[mAb]sera, avg. (M)		SHMd	IGHV	IGKV/IGLV	Vaccinee ID	Trial dose arm	P3D CHMI Protection	Sample of PB clone	Lineage
AB-007104	0.057394	0.0366	0.617044	0.115539	0.56706	7112.79		88.9125	95.4611	Comparable, p>0.05		4818.16	41.48	2.76533e-07		0.09697	0.012, 0.81				3.51	0.98, 13				7809.18	67.23	4.482e-07		26	IGHV3-33	IGKV2-30	22	Fx017	P	P3D	IGHV3-33/16/IGKV2-30/9/0
AB-007088	0.214815	0.236	4.68141	1.97153	NA	251.93		83.4786	94.1192	Comparable, p>0.05		1429.45	46.06	3.07067e-07		0.015	0.0017, 0.14	0.015	0.0017, 0.14		0.64	0.10, 4.1	0.61	0.097, 3.8		2320.14	74.76	4.984e-07		32	IGHV3-33	IGKV1-5	14	Fx017	P	P3D	IGHV3-33/17/IGKV1-5/11/0
AB-007103	0.0209652	0.0442	1.70459	0.43751	412.74	NA		82.5439	88.6235	Worse, p<0.05		18856.6	59.3	3.95333e-07																29	IGHV3-33	IGKV2-30	22	Fx017	P	P3D	IGHV3-33/16/IGKV2-30/9/0
AB-000224	0.0365976	0.0994	4.52629	1.6812	1422.36	NA		97.3293	101.909	Better, p<0.05		9938.72	54.56	3.63733e-07		0.015	0.0017, 0.14				0.42	0.097, 1.8	0.7415	0.15, 3.8		13066.4	71.73	4.782e-07		41	IGHV3-49	IGLV1-40	26	Fx017	P	P3D	IGHV3-49/19/IGLV1-40/12/0
AB-000399	0.324643	1.35413	978.521	223.053	3003.25	NA		95.701	100.204	Comparable, p>0.05		864.54	42.1	2.80667e-07		0.04979	0.0062, 0.40				4.28	1.1, 16				1248.14	60.78	4.052e-07		28	IGHV3-49	IGKV2D-29	5	Fx017	P	P3D	IGHV3-49/13/IGKV2D-29/10/0
AB-007114	0.0867036	3.12832	0.137393	3.23776	7853.44	NA		97.5375	102.127	Comparable, p>0.05		3386.25	44.04	2.936e-07		0.07244	0.0091, 0.58	0.02866	0.0038, 0.22		1.28	0.37, 4.5	2.31	0.40, 13		5969.76	77.64	5.176e-07		31	IGHV3-49	IGLV1-40	26	Fx017	P	P3D	IGHV3-49/19/IGLV1-40/12/0
AB-001529	0.227681	0.313	475.232	808.614	NA	NA		69.7591	73.0416	Worse, p<0.05		1564.18	53.42	3.56133e-07																17	IGHV3-33	IGKV1-5	52	Fx017	P	P3D	IGHV3-33/17/IGKV1-5/9/2
AB-000364	0.0302587	0.637377	2.55134	0.772057	7.12391	3291.89		95.8397	100.349	Comparable, p>0.05		10571	47.98	3.19867e-07		0.09697	0.012, 0.81				3.11	0.86, 11				17138.8	77.79	5.186e-07		27	IGHV3-33	IGKV1-5	29	Fx017	P	P3D	IGHV3-33/13/IGKV1-5/9/0
AB-001480	0.51769	3.18403	223.457	9.87371	5054.6	21631.7		56.226	59.5208	Worse, p<0.05		738.923	57.38	3.82533e-07																15	IGHV3-33	IGKV1-5	201	012M	P	P3D	IGHV3-33/17/IGKV1-5/9/1
AB-007176	0.0493668	0.0388	0.261142	0.0396795	0.38909	2367		94.3186	101.299	Comparable, p>0.05		7708.29	57.08	3.80533e-07																31	IGHV3-33	IGLV1-40	63	Fx017	P	P3D	IGHV3-33/15/IGLV1-40/13/0
AB-000317	0.0543855	1.28596	8.03514	2747.03	14387.2	NA		92.6946	NA	NA		8742.95	71.3235	4.7549e-07		0.015	0.0017, 0.14	0.015	0.0017, 0.14							11774.3	96.053	6.40353e-07		31	IGHV3-30	IGKV1-5	29	Fx017	P	P3D	IGHV3-30/13/IGKV1-5/10/0
AB-007131	0.0534936	0.592545	1.37018	0.640869	6.96868	NA		91.7551	98.5455	Comparable, p>0.05		6936.66	55.66	3.71067e-07																36	IGHV3-33	IGKV3-15	39	Fx017	P	P3D	IGHV3-33/15/IGKV3-15/9/0
AB-007101	0.838631	0.117	1.84047	1.16355	25.1239	31258.7		88.2943	94.8285	Comparable, p>0.05		453.915	57.1	3.80667e-07																33	IGHV3-33	IGKV3-11	203	012M	P	P4D	IGHV3-33/15/IGKV3-11/9/0
AB-007161	1.18982	6.49	3391.61	82.3109	9445.25	20727.4		85.1133	91.4121	Comparable, p>0.05		321.728	57.42	3.828e-07																27	IGHV3-49	IGKV2D-29	5	Fx017	P	P3D	IGHV3-49/13/IGKV2D-29/10/0
AB-007121	0.0259449	0.0757	0.897283	0.374066	1.31865	543.383		80.3207	86.2648	Worse, p<0.05		12303	47.88	3.192e-07																34	IGHV3-30	IGKV2-24	38	Fx017	P	P3D	IGHV3-30/16/IGKV2-24/9/0
AB-007173	0.0530513	0.603	110.927	9.34717	19440.6	8379.9		44.1037	47.3676	Worse, p<0.05		6695.41	53.28	3.552e-07																23	IGHV3-33	IGLV1-40	63	Fx017	P	P3D	IGHV3-33/15/IGLV1-40/13/0
AB-007154	0.0267465	0.787378	16.5012	0.898609	3.12437	5485.64		89.9867	95.3285	Comparable, p>0.05		14511.6	58.22	3.88133e-07		0.04979	0.0062, 0.40				3.15	0.71, 14				22697.1	91.06	6.07067e-07		30	IGHV3-33	IGKV1-5	5	Fx017	P	P4D	IGHV3-33/18/IGKV1-5/9/1
AB-007083	0.140687	0.0659	2.08442	1.25808	1.91307	940.121		88.4997	93.7532	Comparable, p>0.05		2290.67	48.34	3.22267e-07																45	IGHV3-33	IGKV1-5	14	Fx017	P	P4D	IGHV3-33/17/IGKV1-5/11/0
AB-001558	1.04864	0.323	1741.91	5.31561	2031.43	6818.6		86.1395	90.8968	Worse, p<0.05		370.51	58.28	3.88533e-07																12	IGHV3-33	IGKV3-15	209	012M	P	P3D	IGHV3-33/18/IGKV3-15/9/0
AB-001387	0.373705	1.87	4012.07	12.4327	NA	NA		48.2095	53.3207	Worse, p<0.05		1183.82	66.36	4.424e-07																5	IGHV3-33	IGLV1-40	236	012M	P	P3D	IGHV3-33/18/IGLV1-40/12/0
AB-007163	0.010702	0.0771	0.043573	0.32243	0.368857	31.6951		88.7291	98.6781	Comparable, p>0.05		38759	62.22	4.148e-07		0.0302	0.0036, 0.25				1.97	0.50, 7.8				65420.7	105.02	7.00133e-07		56	IGHV3-33	IGLV1-40	53	Fx017	P	P4D	IGHV3-33/18/IGLV1-40/12/0
AB-007087	0.0653217	0.0986	4.43332	0.515099	0.636557	505.256		85.5889	90.6697	Worse, p<0.05		2824.99	27.68	1.84533e-07																29	IGHV3-33	IGKV1-5	14	Fx017	P	P3D	IGHV3-33/17/IGKV1-5/11/0
AB-000397	0.0645888	0.126	43.3719	7792.4	15356.2	NA		70.9088	76.3286	Worse, p<0.05		ND	ND	ND																27	IGHV3-15	IGKV2-28	46	Fx017	P	P3D	IGHV3-15/13/IGKV2-28/10/0
AB-001428	0.58661	0.38	833.587	8.30343	7617.94	24441.4		61.9891	68.9398	Worse, p<0.05		305.484	26.88	1.792e-07																9	IGHV3-33	IGKV1-5	209	012M	P	P3D	IGHV3-33/17/IGKV1-5/9/0
AB-007178	0.119668	0.533407	3.41997	5.46953	63.7265	29473.7		83.8379	88.8147	Worse, p<0.05		2967.09	53.26	3.55067e-07																25	IGHV3-33	IGKV3-15	63	Fx017	P	P3D	IGHV3-33/18/IGKV3-15/9/0
AB-000391	0.116399	0.076	0.963444	NA	NA	NA		75.8682	81.6671	Worse, p<0.05		ND	ND	ND																38	IGHV3-48	IGKV2-30	38	Fx017	P	P3D	IGHV3-48/16/IGKV2-30/10/0
AB-007120	0.165618	0.690588	86.8301	10.1575	5266.69	14828.7		57.6482	62.0544	Worse, p<0.05		ND	ND	ND																22	IGHV3-30	IGKV2-24	38	Fx017	P	P3D	IGHV3-30/16/IGKV2-24/9/0
AB-007110	0.0419667	0.0726	2.12527	1.2166	313.818	41868.8		94.1771	101.955	Comparable, p>0.05		7917.38	49.84	3.32267e-07		0.04979	0.0062, 0.40	0.0302	0.0036, 0.25		0.37	0.050, 2.7	1.16	0.31, 4.3		10913.4	68.7	4.58e-07		32	IGHV3-49	IGLV1-40	26	Fx017	P	P3D	IGHV3-49/19/IGLV1-40/12/0
AB-000334	0.57549	0.749	31.4909	0.657958	0.849817	165.592		91.8573	96.1796	Comparable, p>0.05		604.471	52.18	3.47867e-07		0.04979	0.0062, 0.40				3.31	0.77, 14				893.037	77.09	5.13933e-07		27	IGHV3-33	IGKV1-5	14	Fx017	P	P3D	IGHV3-33/17/IGKV1-5/11/0
AB-007096	0.204494	0.133	8.21554	6.58954	841.229	NA		84.1875	89.1208	Worse, p<0.05		1917.58	58.82	3.92133e-07																29	IGHV3-33	IGKV3-11	203	012M	P	P4D	IGHV3-33/15/IGKV3-11/9/0
AB-007123	0.217114	7.57291	1.54968	0.609907	1.11848	414.763		81.0766	87.7724	Worse, p<0.05		1850.34	60.26	4.01733e-07																22	IGHV3-30	IGKV2-24	38	Fx017	P	P3D	IGHV3-30/16/IGKV2-24/9/0
AB-001472	0.976817	0.156	1376.19	2006.69	NA	NA		78.9672	83.3284	Worse, p<0.05		402.942	59.04	3.936e-07																6	IGHV3-33	IGKV1-5	233	012M	P	P3D	IGHV3-33/19/IGKV1-5/9/2
AB-007182	0.158135	0.645185	1103.39	2.8142	1704.12	60517.1		56.3775	62.699	Worse, p<0.05		2353.27	55.82	3.72133e-07																26	IGHV3-33	IGKV1-5	63	Fx017	P	P3D	IGHV3-33/19/IGKV1-5/9/0
AB-001554	0.515426	0.231	224.051	948.605	NA	NA		51.1166	56.8482	Worse, p<0.05		198.671	15.36	1.024e-07																7	IGHV3-33	IGKV2-30	216	012M	P	P3D	IGHV3-33/18/IGKV2-30/10/0
AB-007130	0.200652	0.0447	0.663447	0.32541	3.33519	4043.05		92.1958	97.6687	Comparable, p>0.05		1859.28	55.96	3.73067e-07		0.015	0.0017, 0.14				0.12	0.0070, 2.1				3013.85	90.71	6.04733e-07		39	IGHV3-33	IGKV3-15	39	Fx017	P	P3D	IGHV3-33/15/IGKV3-15/9/0
AB-007168	0.039751	0.586727	1.9089	0.268174	1.28514	249.34		86.7665	96.4955	Comparable, p>0.05		9022.82	53.8	3.58667e-07		0.1225	0.014, 1.1				5.08	1.3, 20				11962.8	71.33	4.75533e-07		29	IGHV3-33	IGLV1-40	53	Fx017	P	P3D	IGHV3-33/18/IGLV1-40/12/0
AB-000356	0.244168	0.111	1.93247	4.59203	1305.13	NA		86.516	91.5858	Worse, p<0.05		1655.69	60.64	4.04267e-07																35	IGHV3-33	IGKV3-15	52	Fx017	P	P3D	IGHV3-33/18/IGKV3-15/9/0
AB-007150	0.0188017	0.0511	9.62882	338.419	298.429	4654.12		84.376	95.1733	Comparable, p>0.05		19835.1	55.94	3.72933e-07		0.04979	0.0062, 0.40				0.97	0.27, 3.5				29649.9	83.62	5.57467e-07		27	IGHV3-15	IGKV2-28	46	Fx017	P	P3D	IGHV3-15/13/IGKV2-28/10/0
AB-001455	0.286463	0.0615	6.93782	13.5511	NA	NA		82.0763	88.3497	Worse, p<0.05		ND	ND	ND																14	IGHV3-33	IGKV2-30	216	012M	P	P3D	IGHV3-33/16/IGKV2-30/9/0
AB-007175	0.0327848	0.0281	2.16005	0.79231	12.2517	970.881		77.9761	86.7194	Worse, p<0.05		10935.9	53.78	3.58533e-07																21	IGHV3-33	IGLV1-40	63	Fx017	P	P3D	IGHV3-33/15/IGLV1-40/13/0
AB-000373	0.170555	0.0316	4.09392	0.934244	19.4141	11165		75.516	83.5222	Worse, p<0.05		2191.28	56.06	3.73733e-07																27	IGHV3-33	IGKV2-29	34	Fx017	P	P3D	IGHV3-33/14/IGKV2-29/9/0
AB-001533	0.0749755	0.0613	0.885572	0.433814	2.53848	876.893		72.9256	78.4996	Worse, p<0.05		ND	ND	ND																20	IGHV3-30	IGKV2-24	38	Fx017	P	P3D	IGHV3-30/16/IGKV2-24/9/0
AB-001458	0.250887	0.319	2093.73	101.641	71.9217	NA		50.0657	55.3737	Worse, p<0.05		1866.97	70.26	4.684e-07																10	IGHV3-49	IGKV3-15	236	012M	P	P3D	IGHV3-49/13/IGKV3-15/9/0
AB-000231	0.0224895	0.0414	0.437836	0.2872	0.896694	7.76561		93.3654	103.834	Comparable, p>0.05		6195.48	20.9	1.39333e-07		0.1225	0.014, 1.1	0.1364	0.021, 0.89		2.91	0.81, 10	1.75	0.27, 12		27017	91.14	6.076e-07		35	IGHV3-33	IGLV1-40	63	Fx017	P	P3D	IGHV3-33/15/IGLV1-40/13/0
AB-001396	0.233751	0.279	31.7853	7.08632	337.584	67857.7		91.7153	96.7805	Comparable, p>0.05		1666.16	58.42	3.89467e-07		0.07244	0.0091, 0.58	0.06622	0.0097, 0.45		1.21	0.34, 4.4	3.48	0.64, 19		3171.75	111.21	7.414e-07		10	IGHV3-33	IGKV1-5	229	012M	P	P3D	IGHV3-33/21/IGKV1-5/9/0
AB-007109	0.0836367	0.091	6.38782	1.53793	416.704	NA		90.7051	96.0895	Comparable, p>0.05		3205.93	40.22	2.68133e-07																41	IGHV3-49	IGLV1-40	26	Fx017	P	P3D	IGHV3-49/19/IGLV1-40/12/0
AB-007090	0.156027	0.051	1.7248	1.72849	123.257	27434.9		90.3349	95.6284	Comparable, p>0.05		2856.77	66.86	4.45733e-07		0.04979	0.0062, 0.40				1.74	0.36, 8.3				4151.42	97.16	6.47733e-07		43	IGHV3-33	IGKV3-11	203	012M	P	P4D	IGHV3-33/15/IGKV3-11/9/0
AB-007080	0.227246	0.0255	0.162031	0.483762	8.41844	4310.98		85.8553	90.8863	Comparable, p>0.05		1722.07	58.7	3.91333e-07																43	IGHV3-33	IGKV3-11	14	Fx017	P	P4D	IGHV3-33/16/IGKV3-11/9/0
AB-007102	0.041947	0.0585	150.316	12.4517	NA	NA		74.5345	80.2315	Worse, p<0.05		ND	ND	ND																13	IGHV3-33	IGKV2-30	216	012M	P	P3D	IGHV3-33/16/IGKV2-30/9/0
AB-000376	0.262304	0.192	448.153	14.3844	22452.5	52921.9		56.0747	62.0197	Worse, p<0.05		1401.93	55.16	3.67733e-07																33	IGHV3-33	IGKV1-5	60	Fx017	P	P3D	IGHV3-33/16/IGKV1-5/9/1
AB-007076	0.124169	0.0264	0.0710041	0.0707425	1.1994	1916.09		90.5735	100.176	Comparable, p>0.05		3148.4	58.64	3.90933e-07		0.07244	0.0091, 0.58				3.64	0.78, 17				5094.13	94.88	6.32533e-07		24	IGHV3-33	IGKV3-11	14	Fx017	P	P4D	IGHV3-33/16/IGKV3-11/9/0
AB-007106	0.652562	1.90759	144.329	10.6184	1274.3	NA		83.7144	88.3377	Worse, p<0.05		562.705	55.08	3.672e-07																5	IGHV3-33	IGKV1-5	229	012M	P	P3D	IGHV3-33/21/IGKV1-5/9/0
AB-007107	1.16351	0.132	487.134	539.449	NA	NA		49.3742	52.1011	Worse, p<0.05		337.713	58.94	3.92933e-07																15	IGHV3-33	IGKV1-5	233	012M	P	P4D	IGHV3-33/19/IGKV1-5/9/2
AB-007111	0.0329197	0.228	5.0816	1.85304	1369.92	NA		93.5935	101.323	Comparable, p>0.05		10340.3	51.06	3.404e-07		0.0302	0.0036, 0.25	0.01027	0.0011, 0.094		0.121	0.0070, 2.1	1.79	0.43, 7.5		17734.1	87.57	5.838e-07		24	IGHV3-49	IGLV1-40	26	Fx017	P	P3D	IGHV3-49/19/IGLV1-40/12/0
AB-007159	0.0885806	0.327	525.857	869.272	17870.8	NA		88.9535	96.2998	Comparable, p>0.05		2271.38	30.18	2.012e-07		0.0302	0.0036, 0.25				2.1	0.51, 8.8				1487.16	19.76	1.31733e-07		26	IGHV3-49	IGKV2D-29	5	Fx017	P	P4D	IGHV3-49/13/IGKV2D-29/10/0
AB-007170	0.0240925	0.0313	0.478704	0.16382	0.785565	8411.11		88.143	97.4879	Comparable, p>0.05		17892.1	64.66	4.31067e-07		0.04979	0.0062, 0.40				0.72	0.12, 4.4				21876.8	79.06	5.27067e-07		37	IGHV3-33	IGLV1-40	63	Fx017	P	P3D	IGHV3-33/15/IGLV1-40/13/0
AB-007165	0.0800342	0.187875	0.670811	0.0418663	0.596584	421.347		86.4533	95.6191	Comparable, p>0.05		5637.59	67.68	4.512e-07																37	IGHV3-33	IGLV1-40	53	Fx017	P	P3D	IGHV3-33/18/IGLV1-40/12/0
AB-007115	0.217266	0.361	21.4566	10.1664	73.5582	5736.6		79.8033	86.3939	Worse, p<0.05		1556.93	50.74	3.38267e-07																39	IGHV3-49	IGKV2D-29	3	Fx017	P	P4D	IGHV3-49/14/IGKV2D-29/10/0
AB-007138	0.0667339	0.532026	8.61427	46.2494	105.659	961.55		72.2534	81.4995	Worse, p<0.05		6073.87	60.8	4.05333e-07																41	IGHV3-7	IGKV2D-29	39	Fx017	P	P3D	IGHV3-7/7/IGKV2D-29/10/0
AB-000327	0.0294737	0.0468	10.4453	1.96873	536.024	11545.7		66.2728	73.7038	Worse, p<0.05		5645.71	24.96	1.664e-07																40	IGHV3-33	IGLV1-40	63	Fx017	P	P3D	IGHV3-33/20/IGLV1-40/13/0
AB-007160	0.377881	2.73532	772.953	2352.05	21827	NA		94.9219	99.3885	Comparable, p>0.05		725.801	41.14	2.74267e-07		0.0302	0.0036, 0.25				1.59	0.35, 7.3				1201.08	68.08	4.53867e-07		20	IGHV3-49	IGKV2D-29	5	Fx017	P	P4D	IGHV3-49/13/IGKV2D-29/10/0
AB-007112	0.0884359	0.178	0.214824	1.53848	541.219	NA		92.3319	99.9573	Comparable, p>0.05		3992.35	52.96	3.53067e-07		0.0302	0.0036, 0.25				1.66	0.42, 6.5				6017.92	79.83	5.322e-07		40	IGHV3-49	IGLV1-40	26	Fx017	P	P3D	IGHV3-49/19/IGLV1-40/12/0
AB-007142	0.132583	0.0562	10.6219	304.553	14297	NA		85.6624	92.2099	Worse, p<0.05		ND	ND	ND		0.09697	0.012, 0.81				3.51	0.98, 13				4443.5	88.37	5.89133e-07		26	IGHV3-15	IGKV2-28	46	Fx017	P	P4D	IGHV3-15/13/IGKV2-28/10/0
AB-007126	0.102864	0.0898	0.98114	NA	NA	NA		71.1321	76.5689	Worse, p<0.05		ND	ND	ND																35	IGHV3-48	IGKV2-30	38	Fx017	P	P3D	IGHV3-48/16/IGKV2-30/10/0
AB-007113	0.0436811	2.10995	13.6823	1.32237	1167.26	NA		94.4406	100.047	Comparable, p>0.05		8995.5	58.94	3.92933e-07																30	IGHV3-49	IGLV1-40	26	Fx017	P	P3D	IGHV3-49/19/IGLV1-40/12/0
AB-007108	0.101592	0.249	61.4331	3.22984	10057.7	NA		92.5412	98.0346	Comparable, p>0.05		3618.4	55.14	3.676e-07																18	IGHV3-49	IGLV1-40	26	Fx017	P	P3D	IGHV3-49/19/IGLV1-40/12/0
AB-007118	0.0291951	2.64113	31.8146	63.6994	74.8936	8401.63		91.6315	99.199	Comparable, p>0.05		14418	63.14	4.20933e-07		0.04979	0.0062, 0.40				1.66	0.35, 7.9				18510	81.06	5.404e-07		23	IGHV3-49	IGKV2D-29	3	Fx017	P	P3D	IGHV3-49/14/IGKV2D-29/10/0
AB-007158	0.326896	0.0993	108.508	107.619	1475.75	4127.74		85.1407	92.1721	Worse, p<0.05		643.223	31.54	2.10267e-07																37	IGHV3-49	IGKV2D-29	5	Fx017	P	P4D	IGHV3-49/13/IGKV2D-29/10/0
AB-007169	0.0174783	0.0529	0.973379	0.617724	1.46851	1274.85		93.2602	103.148	Comparable, p>0.05		25685.2	67.34	4.48933e-07		0.04979	0.0062, 0.40				1.58	0.24, 10				40358.6	105.81	7.054e-07		40	IGHV3-33	IGLV1-40	53	Fx017	P	P3D	IGHV3-33/18/IGLV1-40/12/0
AB-007139	0.0296525	0.133	4.52184	133.45	99.4015	2531.75		73.0802	82.432	Worse, p<0.05		12666.7	56.34	3.756e-07																35	IGHV3-7	IGKV2D-29	39	Fx017	P	P3D	IGHV3-7/7/IGKV2D-29/10/0
AB-000394	0.10991	0.0394	0.277755	0.301011	0.505297	5094.31																								30	IGHV3-33	IGKV3-11	14	Fx017	P	P3D	IGHV3-33/16/IGKV3-11/9/0
AB-007075	0.105941	0.130511	0.22747	0.619287	1.59872	NA																								36	IGHV3-33	IGKV3-11	14	Fx017	P	P4D	IGHV3-33/16/IGKV3-11/9/0
AB-007077	0.236207	0.267208	0.325539	0.5908	2.40826	NA																								28	IGHV3-33	IGKV3-11	14	Fx017	P	P4D	IGHV3-33/16/IGKV3-11/9/0
AB-007078	0.158647	0.0519	0.686175	1.7344	235.386	34956.2																								21	IGHV3-33	IGKV3-11	14	Fx017	P	P4D	IGHV3-33/16/IGKV3-11/9/0
AB-007079	0.224704	0.057	0.450513	0.587635	24.6723	NA																								33	IGHV3-33	IGKV3-11	14	Fx017	P	P4D	IGHV3-33/16/IGKV3-11/9/0
AB-007081	0.150284	0.028	0.251382	0.0373645	0.838248	11033																								28	IGHV3-33	IGKV3-11	14	Fx017	P	P3D	IGHV3-33/16/IGKV3-11/9/0
AB-007082	0.135408	0.0188	0.989571	1.45055	15.4185	36310.2																								26	IGHV3-33	IGKV3-11	14	Fx017	P	P3D	IGHV3-33/16/IGKV3-11/9/0
AB-007084	0.0800051	0.343363	2.28733	1.23443	1.35556	94.4465																								37	IGHV3-33	IGKV1-5	14	Fx017	P	P4D	IGHV3-33/17/IGKV1-5/11/0
AB-007085	0.0503999	0.123	6.44256	3.10212	18.9261	937.013																								17	IGHV3-33	IGKV1-5	14	Fx017	P	P4D	IGHV3-33/17/IGKV1-5/11/0
AB-007086	0.161374	0.224	7.08228	1.2215	10.4228	126.045																								34	IGHV3-33	IGKV1-5	14	Fx017	P	P3D	IGHV3-33/17/IGKV1-5/11/0
AB-001545	1.70836	43.6	2496.46	NA	NA	NA																								0	IGHV3-33	IGKV3-11	203	012M	P	P3D	IGHV3-33/15/IGKV3-11/9/0
AB-007089	0.155279	0.738	10.4429	4.45707	2141.83	NA																								25	IGHV3-33	IGKV3-11	203	012M	P	P4D	IGHV3-33/15/IGKV3-11/9/0
AB-007091	1.88483	1.43	2258.71	602.216	NA	NA																								36	IGHV3-33	IGKV3-11	203	012M	P	P4D	IGHV3-33/15/IGKV3-11/9/0
AB-007092	9.7496	36.1	11568.5	NA	NA	NA																								28	IGHV3-33	IGKV3-11	203	012M	P	P4D	IGHV3-33/15/IGKV3-11/9/0
AB-007093	0.366583	0.0775	0.821238	1.80566	152.162	25646.2																								28	IGHV3-33	IGKV3-11	203	012M	P	P4D	IGHV3-33/15/IGKV3-11/9/0
AB-007094	1.35717	1.44	281.204	169.471	NA	NA																								11	IGHV3-33	IGKV3-11	203	012M	P	P4D	IGHV3-33/15/IGKV3-11/9/0
AB-007095	1.50232	0.599	40.4173	50.4406	NA	NA																								32	IGHV3-33	IGKV3-11	203	012M	P	P4D	IGHV3-33/15/IGKV3-11/9/0
AB-007097	0.653634	0.388	72.236	27.3521	2039.68	NA																								32	IGHV3-33	IGKV3-11	203	012M	P	P4D	IGHV3-33/15/IGKV3-11/9/0
AB-007098	1.55022	0.137	15.6442	144.66	NA	NA																								28	IGHV3-33	IGKV3-11	203	012M	P	P4D	IGHV3-33/15/IGKV3-11/9/0
AB-007099	0.555027	0.114	8.84761	10.0427	4414.44	NA																								32	IGHV3-33	IGKV3-11	203	012M	P	P4D	IGHV3-33/15/IGKV3-11/9/0
AB-007100	0.171517	1.38	394.679	219.688	NA	NA																								14	IGHV3-33	IGKV3-11	203	012M	P	P4D	IGHV3-33/15/IGKV3-11/9/0
AB-007184	0.13705	0.13	6.99312	1.2055	688.223	NA																								25	IGHV3-33	IGKV3-11	203	012M	P	P4D	IGHV3-33/15/IGKV3-11/9/0
AB-001511	1.22995	1.97	388.587	105.426	NA	NA																								4	IGHV3-33	IGKV2-30	229	012M	P	P3D	IGHV3-33/16/IGKV2-30/9/0
AB-001578	1.00283	3.05891	438.126	355.029	19684.6	NA																								8	IGHV3-33	IGKV3-11	229	012M	P	P3D	IGHV3-33/18/IGKV3-11/10/0
AB-007105	1.49202	3.96678	95.7331	325.778	NA	88900.3																								6	IGHV3-33	IGKV3-11	229	012M	P	P3D	IGHV3-33/18/IGKV3-11/10/0
AB-007116	0.577593	13.9	3131.25	1155.38	10216.6	9390.56																								23	IGHV3-49	IGKV2D-29	3	Fx017	P	P3D	IGHV3-49/14/IGKV2D-29/10/0
AB-007117	2.77041	42.1	8335.95	NA	NA	NA																								0	IGHV3-49	IGKV2D-29	3	Fx017	P	P3D	IGHV3-49/14/IGKV2D-29/10/0
AB-007119	0.222672	0.0206	4.60308	0.504838	14.2724	NA																								14	IGHV3-33	IGKV2-29	34	Fx017	P	P3D	IGHV3-33/14/IGKV2-29/9/0
AB-007122	0.022263	1.10455	5.32609	0.684956	15.0959	2179.81																								22	IGHV3-30	IGKV2-24	38	Fx017	P	P3D	IGHV3-30/16/IGKV2-24/9/0
AB-007124	0.0278045	0.467559	34.0431	1.36008	275.458	6370.82																								17	IGHV3-30	IGKV2-24	38	Fx017	P	P3D	IGHV3-30/16/IGKV2-24/9/0
AB-007125	1.30946	0.205	1418.01	NA	NA	NA																								11	IGHV3-48	IGKV2-30	38	Fx017	P	P3D	IGHV3-48/16/IGKV2-30/10/0
AB-007127	0.102831	0.0962	2.32795	NA	NA	NA																								32	IGHV3-48	IGKV2-30	38	Fx017	P	P3D	IGHV3-48/16/IGKV2-30/10/0
AB-007128	0.0565579	0.798716	1.18957	NA	NA	NA																								22	IGHV3-48	IGKV2-30	38	Fx017	P	P3D	IGHV3-48/16/IGKV2-30/10/0
AB-000325	0.138692	0.086	0.885362	0.604779	11.1857	NA																								35	IGHV3-33	IGKV3-15	39	Fx017	P	P3D	IGHV3-33/15/IGKV3-15/9/0
AB-007129	7.48345	12.6	NA	NA	NA	NA																								14	IGHV3-33	IGKV3-15	39	Fx017	P	P3D	IGHV3-33/15/IGKV3-15/9/0
AB-007132	0.171503	0.0733	6.93979	1.77775	210.983	NA																								27	IGHV3-33	IGKV3-15	39	Fx017	P	P3D	IGHV3-33/15/IGKV3-15/9/0
AB-007133	0.217619	0.5671	634.919	1.01836	404.147	NA																								31	IGHV3-33	IGKV3-15	39	Fx017	P	P3D	IGHV3-33/15/IGKV3-15/9/0
AB-007134	0.320572	1.5	4915.73	130.331	NA	NA																								23	IGHV3-33	IGKV3-15	39	Fx017	P	P3D	IGHV3-33/15/IGKV3-15/9/0
AB-007136	0.349746	1.61	501.787	1974.12	NA	NA																								31	IGHV3-33	IGKV3-15	39	Fx017	P	P3D	IGHV3-33/15/IGKV3-15/9/0
AB-007137	0.622577	2.13078	2995	523.947	NA	NA																								32	IGHV3-33	IGKV3-15	39	Fx017	P	P3D	IGHV3-33/15/IGKV3-15/9/0
AB-007185	0.0749217	0.577067	5.69597	1.56151	5011.07	NA																								31	IGHV3-33	IGKV3-15	39	Fx017	P	P3D	IGHV3-33/15/IGKV3-15/9/0
AB-007186	0.0287314	0.039	1.49013	0.814779	105.694	NA																								43	IGHV3-33	IGKV3-15	39	Fx017	P	P3D	IGHV3-33/15/IGKV3-15/9/0
AB-007140	1.79944	1.80298	793.971	NA	NA	NA																								37	IGHV3-7	IGKV2D-29	39	Fx017	P	P3D	IGHV3-7/7/IGKV2D-29/10/0
AB-007141	0.761537	1.42425	62.8929	13338.7	15953.3	21358.8																								35	IGHV3-7	IGKV2D-29	39	Fx017	P	P3D	IGHV3-7/7/IGKV2D-29/10/0
AB-007143	0.0235766	0.0531	4.69525	360.336	1289.87	20883.3																								22	IGHV3-15	IGKV2-28	46	Fx017	P	P4D	IGHV3-15/13/IGKV2-28/10/0
AB-007144	0.0576524	1.01529	40.9215	NA	NA	NA																								27	IGHV3-15	IGKV2-28	46	Fx017	P	P4D	IGHV3-15/13/IGKV2-28/10/0
AB-007145	0.037437	0.97306	12.8397	485.775	21488.8	NA																								24	IGHV3-15	IGKV2-28	46	Fx017	P	P4D	IGHV3-15/13/IGKV2-28/10/0
AB-007146	0.174135	0.692558	14.4309	2287.84	12928.2	34513																								19	IGHV3-15	IGKV2-28	46	Fx017	P	P4D	IGHV3-15/13/IGKV2-28/10/0
AB-007147	0.0473717	0.466313	4.08861	1614.58	5495.23	24719.1																								51	IGHV3-15	IGKV2-28	46	Fx017	P	P4D	IGHV3-15/13/IGKV2-28/10/0
AB-007148	0.0499173	2.47494	134.791	NA	NA	NA																								19	IGHV3-15	IGKV2-28	46	Fx017	P	P4D	IGHV3-15/13/IGKV2-28/10/0
AB-007149	0.0439421	0.0902	29.6064	17910.9	18366.2	NA																								34	IGHV3-15	IGKV2-28	46	Fx017	P	P4D	IGHV3-15/13/IGKV2-28/10/0
AB-007151	0.10711	0.473119	8.79439	77.2878	2301.02	NA																								33	IGHV3-15	IGKV2-28	46	Fx017	P	P3D	IGHV3-15/13/IGKV2-28/10/0
AB-007152	0.0402657	0.056	11.1746	556.093	15456.5	NA																								32	IGHV3-15	IGKV2-28	46	Fx017	P	P3D	IGHV3-15/13/IGKV2-28/10/0
AB-007153	0.128872	0.0406	1433.48	6.92906	590.849	NA																								37	IGHV3-33	IGKV1-5	5	Fx017	P	P4D	IGHV3-33/18/IGKV1-5/9/1
AB-007155	0.0631963	0.0428	1.34596	0.0264286	0.296314	5.90203																								48	IGHV3-33	IGKV1-5	5	Fx017	P	P4D	IGHV3-33/18/IGKV1-5/9/1
AB-007156	0.215644	1.24068	26.0245	0.713767	10.0255	24502.8																								33	IGHV3-33	IGKV1-5	5	Fx017	P	P4D	IGHV3-33/18/IGKV1-5/9/1
AB-007157	0.0224276	0.0276	218.046	0.836164	1.32455	NA																								32	IGHV3-33	IGKV1-5	5	Fx017	P	P4D	IGHV3-33/18/IGKV1-5/9/1
AB-000222	0.0859308	0.0308	0.649471	0.120426	0.263913	388.031																								33	IGHV3-33	IGLV1-40	53	Fx017	P	P3D	IGHV3-33/18/IGLV1-40/12/0
AB-007162	0.0193416	0.0571	1.35121	0.0678768	0.527497	2514.57																								26	IGHV3-33	IGLV1-40	53	Fx017	P	P4D	IGHV3-33/18/IGLV1-40/12/0
AB-007164	0.0712266	0.416284	0.948344	0.495131	0.587102	770.977																								44	IGHV3-33	IGLV1-40	53	Fx017	P	P4D	IGHV3-33/18/IGLV1-40/12/0
AB-007166	0.287983	0.0449	0.958947	0.0416984	0.796313	897.957																								43	IGHV3-33	IGLV1-40	53	Fx017	P	P3D	IGHV3-33/18/IGLV1-40/12/0
AB-007167	0.0471364	0.407998	0.580085	0.277913	0.526355	458.264																								55	IGHV3-33	IGLV1-40	53	Fx017	P	P3D	IGHV3-33/18/IGLV1-40/12/0
AB-007171	0.0201276	0.0241	0.979134	0.301474	NA	16577.7																								19	IGHV3-33	IGLV1-40	63	Fx017	P	P3D	IGHV3-33/15/IGLV1-40/13/0
AB-007172	0.156363	0.0528	7.25416	2.64002	1877.94	NA																								38	IGHV3-33	IGLV1-40	63	Fx017	P	P3D	IGHV3-33/15/IGLV1-40/13/0
AB-007174	0.0184383	0.0409	0.334985	0.88453	12.1522	NA																								37	IGHV3-33	IGLV1-40	63	Fx017	P	P3D	IGHV3-33/15/IGLV1-40/13/0
AB-000337	0.250844	0.188	13.6869	8.71406	889.435	18334.9																								28	IGHV3-33	IGKV3-15	63	Fx017	P	P3D	IGHV3-33/18/IGKV3-15/9/0
AB-007177	0.0699537	0.0657	25.9243	4.13808	59.3897	6436.59																								31	IGHV3-33	IGKV3-15	63	Fx017	P	P3D	IGHV3-33/18/IGKV3-15/9/0
AB-007179	0.373254	0.0384	665.987	1.63253	212.717	NA																								26	IGHV3-33	IGKV1-5	63	Fx017	P	P3D	IGHV3-33/19/IGKV1-5/9/0
AB-007180	0.231622	0.277	357.03	7.26075	6655.66	NA																								14	IGHV3-33	IGKV1-5	63	Fx017	P	P3D	IGHV3-33/19/IGKV1-5/9/0
AB-007181	0.172508	0.933137	987.653	15.0717	11544.3	NA																								20	IGHV3-33	IGKV1-5	63	Fx017	P	P3D	IGHV3-33/19/IGKV1-5/9/0
AB-007183	0.272453	0.164	2000.42	39.3816	NA	NA																								24	IGHV3-33	IGLV1-40	63	Fx017	P	P3D	IGHV3-33/20/IGLV1-40/13/0
																																					NA, not applicable; LB, liver burden; P3D, post-third dose RTS,S; HR, hazard ratio; CI, confidence interval
																																					apercent inhibition normalized to percent inhibition of AB-000317 tested in parallel
																																					btwo-sided, non-parametric log-rank test
																																					cMantel-Haenszel test, two-sided
																																					dnumber of nucleotides divergent from germline in heavy plus light chains

## Sheet: Supplementary Table 3
A. Multivariable logistic regression to identify variables associated with CSP-specific antibodies
		Unadjusted Odds Ratio (95% CI; p-value)	Adjusted Odds Ratio: Model 1 (95% CI; p-value)	Adjusted Odds Ratio: Model 2 (95% CI; p-value)
	Vaccinee Dose Group
	012M	1	1
	Fx017M	0.7984 (0.5210 to 1.224) p = 0.3009	0.8564 (0.5448 to 1.349) p = 0.5021	Not included
	Vaccinee Protection Status
	Not Protected	1	1
	Protected	0.4279 (0.2675 to 0.6819) p = 0.0004	0.4109 (0.2512 to 0.6681) p = 0.0004	Not included
	Sequence Convergence
	Not convergent	1	1	1
	Convergent	2.549 (1.601 to 4.082) p <0.0001	2.747 (1.703 to 4.463) p <0.0001	1.449 (0.6876 to 3.027) p = 0.3245
	Recall
	Not Recalled	1		1
	Recalled	4.092 (2.089 to 8.329) p <0.0001	Not included	3.911 (1.983 to 8.002) p = 0.0001
B. Multivariable logistic regression to identify variables associated with NANP-specific antibodies
		Unadjusted Odds Ratio (95% CI;p-value)	Adjusted Odds Ratio: Model 1 (95% CI; p-value)	Adjusted Odds Ratio: Model 2 (95% CI; p-value)
	Vaccinee Dose Group
	012M	1	1
	Fx017M	0.7241 (0.4557 to 1.152) p = 0.1717	0.7397 (0.4503 to 1.216) p = 0.2330	Not included
	Vaccinee Protection Status
	Not Protected	1	1
	Protected	0.4765 (0.2910 to 0.7827) p = 0.0033	0.4641 (0.2745 to 0.7845) p = 0.0041	Not included
	Sequence Convergence
	Not convergent	f	1	1
	Convergent	3.321 (2.032 to 5.452) p < 0.0001	3.586 (2.166 to 5.984) p < 0.0001	2.383 (1.065 to 5.292) p = 0.0328
	Recall
	Not Recalled	1		1
	Recalled	3.411 (1.567 to 7.942) p = 0.0028	Not included	3.087 (1.397 to 7.265) p = 0.0069
C. Multivariable linear regression to identify variables associated with antibody somatic hypermutation (SHM)
		Unadjusted Analysis Coefficient (β; 95% CI; p-value)	Adjusted Analysis 1 Coefficient (β; 95% CI; p-value)
	CSP Binding
	No	Reference	Reference
	Yes	-15.74 (-19.33 to -12.16) p < 0.0001	-14.22 (-17.68 to -10.75) p < 0.0001
	Vaccinee Dose Group
	012M	Reference	Reference
	Fx017M	13.48 (9.867 to 17.10) p < 0.0001	12.96 (9.629 to 16.29) p < 0.0001
	Vaccinee Protection Status
	Not Protected	Reference	Reference
	Protected	5.361 (1.123 to 9.599) p = 0.0133	0.02978 (-3.708 to 3.768) p = 0.9875
	Sequence Convergence
	Not convergent	Reference	Reference
	Convergent	-6.556 (-10.76 to -2.349) p = 0.0023	-4.244 (-12.12 to -0.7209) p = 0.0246
	Recall
	Not Recalled	Reference
	Recalled	-7.050 (-12.83 to -1.270) p = 0.0171	Not included
D. Multivariable linear regression to identify variables associated with inhibition of liver burden
		Unadjusted Analysis Coefficient (β; 95% CI; p-value)	Adjusted Analysis 1 Coefficient (β; 95% CI; p-value)
	Vaccinee Dose Group
	012M	Reference	Reference
	Fx017M	-14.96 (-29.54 to -0.3896) p = 0.0443	-11.73 (-26.49 to 3.026) p = 0.1175
	Vaccinee Protection Status
	Not Protected	Reference	Reference
	Protected	-17.59 (-33.02 to -2.153; p = 0.0261)	-14.65 (-30.38 to 1.076) p = 0.0674
All statistical analyses were conducted using two-sided comparisons

## Sheet: Supplementary Table 2
Supplementary Table 2 | Binding data, in vivo functional data, and lineage properties of P3D derived mAbs
mAb ID	CSP ELISA	CSP peptide ELISA	HBsAg ELISA	LB inhibition (%)	LB dose	Lineage rank-size P3D	P3D-PB in lineage	Lineage PB of expanded lineages (%)a	SHMb	Vaccinee ID	RTS,S dosing	P3D CHMI	Convergent	Recalledc	IGHV	IGHD	IGHJ	IGKV/IGLV	IGKJ/IGLJ	Lineage	Lineage expansion
AB-000212	not reactive	NA	not reactive			12	1	NA	39	3	Fx017M	protected	FALSE	FALSE	IGHV3-73	IGHD3-16	IGHJ3	IGLV10-54	IGLJ3	IGHV3-73/15/IGLV10-54/12/0	1 PB
AB-000213	not reactive	NA	not reactive			11	2	0.55	33	3	Fx017M	protected	FALSE	TRUE	IGHV3-73	IGHD1-1	IGHJ4	IGLV10-54	IGLJ3	IGHV3-73/16/IGLV10-54/12/0	>1 PB, monoclonal
AB-000214	not reactive	NA	NT			12	1	NA	51	3	Fx017M	protected	FALSE	FALSE	IGHV2-5	IGHD6-6	IGHJ4	IGLV5-45	IGLJ1	IGHV2-5/12/IGLV5-45/10/0	1 PB
AB-000215	not reactive	NA	not reactive			15	1	NA	53	64	Fx017M	protected	FALSE	FALSE	IGHV3-73	IGHD2-21	IGHJ3	IGKV4-1	IGKJ2	IGHV3-73/18/IGKV4-1/10/0	1 PB
AB-000216	not reactive	NA	not reactive			12	1	NA	60	3	Fx017M	protected	FALSE	TRUE	IGHV3-7	IGHD2-15	IGHJ4	IGLV10-54	IGLJ3	IGHV3-7/11/IGLV10-54/12/0	1 PB
AB-000217	not reactive	NA	not reactive			15	1	NA	59	64	Fx017M	protected	FALSE	FALSE	IGHV3-73	IGHD5-5	IGHJ4	IGKV4-1	IGKJ1	IGHV3-73/10/IGKV4-1/10/0	1 PB
AB-000218	not reactive	NA	not reactive			1	23	13.6	53	7	Fx017M	protected	FALSE	FALSE	IGHV3-30	IGHD3-9	IGHJ6	IGLV5-45	IGLJ3	IGHV3-30/23/IGLV5-45/10/0	clonally expanded
AB-000219	not reactive	NA	not reactive			2	59	15.1	30	34	Fx017M	protected	TRUE	TRUE	IGHV4-39	IGHD3-9	IGHJ6	IGLV1-40	IGLJ3	IGHV4-39/23/IGLV1-40/12/0	clonally expanded
AB-000220	not reactive	NA	reactive			1	52	19.3	66	15	Fx017M	protected	FALSE	NA	IGHV3-48	IGHD5-5	IGHJ3	IGLV8-61	IGLJ3	IGHV3-48/22/IGLV8-61/11/0	clonally expanded
AB-000221	not reactive	NA	not reactive			11	1	NA	41	40	Fx017M	protected	FALSE	NA	IGHV3-23	IGHD6-19	IGHJ6	IGKV2-40	IGKJ4	IGHV3-23/22/IGKV2-40/10/0	1 PB
AB-000222	reactive	NANP6	not reactive	94.3	100µg	1	37	10.3	33	53	Fx017M	protected	TRUE	TRUE	IGHV3-33	IGHD2-21	IGHJ4	IGLV1-40	IGLJ1	IGHV3-33/18/IGLV1-40/12/0	clonally expanded
AB-000223	not reactive	NA	reactive			2	23	7.4	53	51	Fx017M	protected	FALSE	NA	IGHV1-69	IGHD3-22	IGHJ4	IGKV3-20	IGKJ2	IGHV1-69/18/IGKV3-20/10/0	clonally expanded
AB-000224	reactive	NANP6	not reactive	99.8	100µg	3	12	4.7	41	26	Fx017M	protected	FALSE	NA	IGHV3-49	IGHD3-10	IGHJ6	IGLV1-40	IGLJ3	IGHV3-49/19/IGLV1-40/12/0	clonally expanded
AB-000225	not reactive	NA	not reactive			1	50	10.2	45	39	Fx017M	protected	FALSE	NA	IGHV3-74	IGHD3-16	IGHJ6	IGLV1-40	IGLJ1	IGHV3-74/18/IGLV1-40/13/0	clonally expanded
AB-000226	not reactive	NA	NT			1	52	14.3	37	14	Fx017M	protected	TRUE	FALSE	IGHV3-74	IGHD6-25	IGHJ2	IGLV1-40	IGLJ1	IGHV3-74/16/IGLV1-40/13/0	clonally expanded
AB-000227	reactive	NANP6	not reactive	23.9	100µg	5	13	3.4	29	64	Fx017M	protected	FALSE	TRUE	IGHV3-33	IGHD3-22	IGHJ4	IGLV1-40	IGLJ1	IGHV3-33/18/IGLV1-40/12/0	clonally expanded
AB-000228	not reactive	NA	indeterminate			1	28	17.3	48	38	Fx017M	protected	FALSE	NA	IGHV3-23	IGHD2-15	IGHJ5	IGLV1-40	IGLJ3	IGHV3-23/15/IGLV1-40/12/0	clonally expanded
AB-000229	not reactive	NA	NT			7	11	2.7	46	8	Fx017M	protected	FALSE	NA	IGHV3-33	IGHD6-19	IGHJ6	IGKV1-9	IGKJ1	IGHV3-33/20/IGKV1-9/10/0	clonally expanded
AB-000230	not reactive	NA	not reactive			1	41	10.8	54	64	Fx017M	protected	FALSE	FALSE	IGHV4-59	IGHD2-8	IGHJ6	IGLV1-40	IGLJ3	IGHV4-59/28/IGLV1-40/12/0	clonally expanded
AB-000232	not reactive	NA	reactive			3	45	9.1	53	39	Fx017M	protected	FALSE	NA	IGHV3-23	IGHD6-19	IGHJ4	IGKV2-24	IGKJ4	IGHV3-23/22/IGKV2-24/10/0	clonally expanded
AB-000233	not reactive	NA	reactive			6	12	3	40	8	Fx017M	protected	FALSE	NA	IGHV3-15	IGHD3-3	IGHJ6	IGKV1-5	IGKJ2	IGHV3-15/18/IGKV1-5/10/0	clonally expanded
AB-000234	reactive	C-terminal (Pf16)	not reactive	44.9	300µg	5	13	4.2	41	51	Fx017M	protected	FALSE	NA	IGHV3-21	IGHD3-16	IGHJ6	IGLV3-21	IGLJ2	IGHV3-21/16/IGLV3-21/12/0	clonally expanded
AB-000235	not reactive	NA	NT			2	24	9.6	26	41	Fx017M	protected	FALSE	FALSE	IGHV3-74	IGHD3-10	IGHJ4	IGLV1-40	IGLJ1	IGHV3-74/18/IGLV1-40/13/0	clonally expanded
AB-000236	reactive	C-terminal (Pf16)	not reactive	43.5	300µg	4	15	4.9	33	51	Fx017M	protected	FALSE	NA	IGHV3-48	IGHD7-27	IGHJ5	IGLV3-1	IGLJ1	IGHV3-48/18/IGLV3-1/10/1	clonally expanded
AB-000237	not reactive	NA	not reactive			5	11	3.3	25	60	Fx017M	protected	TRUE	NA	IGHV1-3	IGHD3-10	IGHJ5	IGKV2-28	IGKJ4	IGHV1-3/9/IGKV2-28/10/0	clonally expanded
AB-000238	not reactive	NA	not reactive			3	14	3.8	60	233	012M	protected	FALSE	TRUE	IGHV3-30	IGHD4-4	IGHJ2	IGLV6-57	IGLJ7	IGHV3-30/15/IGLV6-57/11/0	clonally expanded
AB-000239	reactive	NANP6	reactive	99.7	300µg	2	48	9.8	37	39	Fx017M	protected	FALSE	NA	IGHV3-33	IGHD1-26	IGHJ4	IGKV1-5	IGKJ5	IGHV3-33/15/IGKV1-5/11/0	clonally expanded
AB-000241	not reactive	NA	not reactive			2	24	7.6	54	229	012M	protected	TRUE	NA	IGHV6-1	IGHD3-10	IGHJ4	IGKV2-28	IGKJ2	IGHV6-1/13/IGKV2-28/10/0	clonally expanded
AB-000242	not reactive	NA	not reactive			2	38	10.4	32	14	Fx017M	protected	FALSE	FALSE	IGHV3-7	IGHD3-10	IGHJ5	IGLV3-25	IGLJ2	IGHV3-7/7/IGLV3-25/12/0	clonally expanded
AB-000243	not reactive	NA	reactive			4	10	3.7	53	15	Fx017M	protected	FALSE	NA	IGHV3-23	IGHD3-10	IGHJ3	IGKV3-15	IGKJ2	IGHV3-23/17/IGKV3-15/11/0	clonally expanded
AB-000244	not reactive	NA	not reactive			5	1	NA	72	1	Fx017M	protected	FALSE	NA	IGHV3-23	IGHD3-10	IGHJ4	IGLV3-19	IGLJ3	IGHV3-23/9/IGLV3-19/12/0	1 PB
AB-000245	reactive	C-terminal (Pf16)	not reactive	9.4	300µg	4	12	3.7	28	5	Fx017M	protected	FALSE	FALSE	IGHV3-21	IGHD6-13	IGHJ4	IGLV3-21	IGLJ1	IGHV3-21/17/IGLV3-21/13/0	clonally expanded
AB-000247	not reactive	NA	reactive			5	13	3.2	35	8	Fx017M	protected	FALSE	NA	IGHV4-61	IGHD5-12	IGHJ6	IGKV3-20	IGKJ3	IGHV4-61/20/IGKV3-20/10/0	clonally expanded
AB-000248	not reactive	NA	reactive			2	19	5.9	37	5	Fx017M	protected	FALSE	FALSE	IGHV2-70D	IGHD3-22	IGHJ5	IGLV2-11	IGLJ2	IGHV2-70D/11/IGLV2-11/11/0	clonally expanded
AB-000249	not reactive	NA	reactive			1	24	6.5	40	233	012M	protected	FALSE	TRUE	IGHV4-31	IGHD6-19	IGHJ5	IGLV2-23	IGLJ2	IGHV4-31/19/IGLV2-23/13/0	clonally expanded
AB-000250	reactive	NANP6	not reactive	99.9	300µg	1	13	3.6	28	3	Fx017M	protected	FALSE	TRUE	IGHV3-49	IGHD3-3	IGHJ6	IGKV2D-29	IGKJ1	IGHV3-49/14/IGKV2D-29/10/0	clonally expanded
AB-000251	not reactive	NA	reactive			2	24	8.2	38	46	Fx017M	protected	TRUE	TRUE	IGHV1-2	IGHD1-26	IGHJ6	IGKV1-9	IGKJ4	IGHV1-2/14/IGKV1-9/10/0	clonally expanded
AB-000252	not reactive	NA	reactive			4	13	3.6	44	53	Fx017M	protected	FALSE	TRUE	IGHV1-69	IGHD6-19	IGHJ1	IGKV3-11	IGKJ2	IGHV1-69/19/IGKV3-11/11/0	clonally expanded
AB-000253	not reactive	NA	reactive			1	32	8	51	8	Fx017M	protected	FALSE	NA	IGHV3-23	IGHD6-19	IGHJ4	IGLV2-8	IGLJ3	IGHV3-23/21/IGLV2-8/11/0	clonally expanded
AB-000254	not reactive	NA	not reactive			1	25	9.8	24	26	Fx017M	protected	TRUE	NA	IGHV3-74	IGHD3-10	IGHJ1	IGLV2-11	IGLJ2	IGHV3-74/16/IGLV2-11/12/0	clonally expanded
AB-000255	not reactive	NA	reactive			3	19	4.7	39	8	Fx017M	protected	FALSE	NA	IGHV4-39	IGHD5-5	IGHJ4	IGKV3-11	IGKJ4	IGHV4-39/16/IGKV3-11/11/0	clonally expanded
AB-000256	not reactive	NA	reactive			2	17	4.7	54	53	Fx017M	protected	FALSE	TRUE	IGHV4-39	IGHD3-16	IGHJ4	IGKV3-15	IGKJ1	IGHV4-39/18/IGKV3-15/9/0	clonally expanded
AB-000257	not reactive	NA	not reactive			4	13	3.3	41	34	Fx017M	protected	TRUE	FALSE	IGHV1-2	IGHD5-5	IGHJ3	IGLV1-44	IGLJ1	IGHV1-2/15/IGLV1-44/12/0	clonally expanded
AB-000258	not reactive	NA	reactive			2	20	7.4	53	15	Fx017M	protected	FALSE	NA	IGHV1-45	IGHD6-13	IGHJ6	IGLV2-8	IGLJ2	IGHV1-45/27/IGLV2-8/11/0	clonally expanded
AB-000259	not reactive	NA	not reactive			10	1	NA	41	6	Fx017M	protected	FALSE	NA	IGHV3-11	IGHD3-3	IGHJ4	IGKV1-5	IGKJ1	IGHV3-11/13/IGKV1-5/9/0	1 PB
AB-000260	not reactive	NA	NT			2	12	5	82	6	Fx017M	protected	FALSE	NA	IGHV3-11	IGHD3-3	IGHJ4	IGLV9-49	IGLJ3	IGHV3-11/13/IGLV9-49/14/0	clonally expanded
AB-000262	not reactive	NA	not reactive			5	5	2.7	34	24	Fx017M	protected	FALSE	NA	IGHV2-5	IGHD3-16	IGHJ5	IGLV5-45	IGLJ2	IGHV2-5/14/IGLV5-45/10/0	clonally expanded
AB-000263	not reactive	NA	NT			8	5	2.2	48	22	Fx017M	protected	FALSE	NA	IGHV3-66	IGHD3-10	IGHJ4	IGLV5-45	IGLJ2	IGHV3-66/18/IGLV5-45/10/0	clonally expanded
AB-000264	not reactive	NA	not reactive			10	3	1.3	55	22	Fx017M	protected	FALSE	NA	IGHV3-73	IGHD3-22	IGHJ4	IGKV1-5	IGKJ3	IGHV3-73/16/IGKV1-5/10/0	clonally expanded
AB-000265	not reactive	NA	NT			8	1	NA	20	209	012M	protected	FALSE	NA	IGHV3-30	IGHD1-1	IGHJ4	IGLV10-54	IGLJ3	IGHV3-30/8/IGLV10-54/12/0	1 PB
AB-000267	not reactive	NA	NT			3	9	2.8	52	40	Fx017M	protected	FALSE	NA	IGHV3-74	IGHD2-8	IGHJ4	IGLV10-54	IGLJ2	IGHV3-74/7/IGLV10-54/12/0	clonally expanded
AB-000268	not reactive	NA	NT			14	4	1	28	8	Fx017M	protected	TRUE	NA	IGHV3-15	IGHD1-26	IGHJ4	IGLV10-54	IGLJ3	IGHV3-15/15/IGLV10-54/12/0	clonally expanded
AB-000269	not reactive	NA	not reactive			9	5	1.3	25	34	Fx017M	protected	FALSE	TRUE	IGHV3-73	IGHD1-26	IGHJ4	IGKV4-1	IGKJ1	IGHV3-73/15/IGKV4-1/10/0	clonally expanded
AB-000270	not reactive	NA	not reactive			11	1	NA	46	41	Fx017M	protected	TRUE	FALSE	IGHV1-18	IGHD5-12	IGHJ4	IGLV10-54	IGLJ3	IGHV1-18/11/IGLV10-54/12/0	1 PB
AB-000271	not reactive	NA	not reactive			13	3	0.79	45	64	Fx017M	protected	FALSE	FALSE	IGHV3-73	IGHD5-5	IGHJ4	IGKV3-11	IGKJ5	IGHV3-73/18/IGKV3-11/11/0	>1 PB, monoclonal
AB-000272	not reactive	NA	NT			15	1	NA	21	64	Fx017M	protected	FALSE	FALSE	IGHV4-39	IGHD3-16	IGHJ4	IGLV5-45	IGLJ2	IGHV4-39/11/IGLV5-45/10/0	1 PB
AB-000274	not reactive	NA	NT			7	6	2.2	51	15	Fx017M	protected	FALSE	NA	IGHV1-3	IGHD6-19	IGHJ3	IGLV1-40	IGLJ2	IGHV1-3/16/IGLV1-40/12/0	clonally expanded
AB-000275	not reactive	NA	not reactive			13	3	0.97	52	51	Fx017M	protected	FALSE	NA	IGHV3-66	IGHD2-8	IGHJ3	IGLV8-61	IGLJ3	IGHV3-66/21/IGLV8-61/11/0	clonally expanded
AB-000278	not reactive	NA	not reactive			11	2	0.81	48	48	Fx017M	protected	FALSE	NA	IGHV3-66	IGHD4-17	IGHJ4	IGLV8-61	IGLJ3	IGHV3-66/15/IGLV8-61/11/0	clonally expanded
AB-000279	not reactive	NA	not reactive			2	6	3.8	42	52	Fx017M	protected	FALSE	NA	IGHV1-3	IGHD5-5	IGHJ5	IGLV1-40	IGLJ2	IGHV1-3/16/IGLV1-40/12/0	clonally expanded
AB-000280	not reactive	NA	not reactive			8	2	1.1	40	24	Fx017M	protected	TRUE	NA	IGHV3-30	IGHD6-6	IGHJ6	IGLV3-27	IGLJ3	IGHV3-30/8/IGLV3-27/11/0	clonally expanded
AB-000281	not reactive	NA	NT			10	4	1.2	25	5	Fx017M	protected	FALSE	FALSE	IGHV3-11	IGHD3-3	IGHJ6	IGLV5-45	IGLJ3	IGHV3-11/19/IGLV5-45/10/0	clonally expanded
AB-000282	not reactive	NA	reactive			1	18	7.8	41	22	Fx017M	protected	TRUE	NA	IGHV4-39	IGHD3-9	IGHJ6	IGLV1-40	IGLJ7	IGHV4-39/23/IGLV1-40/14/0	clonally expanded
AB-000283	not reactive	NA	reactive			1	12	4.8	64	48	Fx017M	protected	FALSE	NA	IGHV3-33	IGHD2-2	IGHJ4	IGKV1-39	IGKJ4	IGHV3-33/15/IGKV1-39/12/0	clonally expanded
AB-000284	not reactive	NA	not reactive			6	5	4.1	43	63	Fx017M	protected	TRUE	NA	IGHV3-30	IGHD1-20	IGHJ4	IGLV3-27	IGLJ3	IGHV3-30/8/IGLV3-27/11/0	clonally expanded
AB-000285	indeterminate	NA	not reactive			5	12	3.1	41	34	Fx017M	protected	FALSE	FALSE	IGHV4-61	IGHD1-26	IGHJ4	IGLV7-46	IGLJ3	IGHV4-61/10/IGLV7-46/12/0	clonally expanded
AB-000286	not reactive	NA	not reactive			10	4	1.4	37	46	Fx017M	protected	TRUE	FALSE	IGHV3-21	IGHD2-2	IGHJ6	IGLV8-61	IGLJ3	IGHV3-21/17/IGLV8-61/11/0	clonally expanded
AB-000287	not reactive	NA	not reactive			3	22	6	72	14	Fx017M	protected	FALSE	FALSE	IGHV1-8	IGHD3-10	IGHJ6	IGLV1-40	IGLJ3	IGHV1-8/17/IGLV1-40/12/0	clonally expanded
AB-000288	not reactive	NA	not reactive			11	5	1.2	46	25	Fx017M	not protected	FALSE	FALSE	IGHV2-5	IGHD6-13	IGHJ4	IGLV1-40	IGLJ1	IGHV2-5/17/IGLV1-40/13/0	clonally expanded
AB-000289	not reactive	NA	not reactive			5	7	2.2	40	40	Fx017M	protected	FALSE	NA	IGHV7-4-1	IGHD6-13	IGHJ6	IGKV3-11	IGKJ4	IGHV7-4-1/20/IGKV3-11/9/0	clonally expanded
AB-000291	not reactive	NA	NT			8	6	1.9	53	5	Fx017M	protected	FALSE	FALSE	IGHV3-33	IGHD3-10	IGHJ6	IGLV1-44	IGLJ3	IGHV3-33/14/IGLV1-44/12/0	clonally expanded
AB-000293	not reactive	NA	not reactive			15	1	NA	48	51	Fx017M	protected	FALSE	NA	IGHV3-7	IGHD7-27	IGHJ4	IGKV2-24	IGKJ2	IGHV3-7/10/IGKV2-24/10/0	1 PB
AB-000294	not reactive	NA	not reactive			2	20	5.3	47	64	Fx017M	protected	FALSE	FALSE	IGHV3-30	IGHD3-10	IGHJ4	IGKV1D-13	IGKJ4	IGHV3-30/15/IGKV1D-13/10/0	clonally expanded
AB-000295	not reactive	NA	NT			11	4	1.2	66	60	Fx017M	protected	FALSE	NA	IGHV1-3	IGHD2-2	IGHJ5	IGLV1-40	IGLJ2	IGHV1-3/20/IGLV1-40/13/0	>1 PB, monoclonal
AB-000297	not reactive	NA	NT			13	2	0.6	40	60	Fx017M	protected	TRUE	NA	IGHV3-30	IGHD3-3	IGHJ4	IGLV3-27	IGLJ3	IGHV3-30/7/IGLV3-27/11/0	clonally expanded
AB-000298	not reactive	NA	not reactive			12	1	NA	35	3	Fx017M	protected	FALSE	FALSE	IGHV3-49	IGHD3-16	IGHJ4	IGKV1-17	IGKJ1	IGHV3-49/11/IGKV1-17/10/1	1 PB
AB-000299	not reactive	NA	not reactive			10	3	1.2	61	48	Fx017M	protected	FALSE	NA	IGHV3-72	IGHD2-8	IGHJ4	IGKV2-24	IGKJ5	IGHV3-72/15/IGKV2-24/10/0	clonally expanded
AB-000300	indeterminate	NA	not reactive			11	3	0.77	38	34	Fx017M	protected	FALSE	FALSE	IGHV3-7	IGHD4-4	IGHJ5	IGLV7-46	IGLJ2	IGHV3-7/7/IGLV7-46/10/0	clonally expanded
AB-000301	not reactive	NA	reactive			5	9	3.1	24	46	Fx017M	protected	TRUE	TRUE	IGHV4-39	IGHD6-6	IGHJ6	IGLV1-40	IGLJ2	IGHV4-39/23/IGLV1-40/13/0	clonally expanded
AB-000302	not reactive	NA	NT			13	3	0.91	44	203	012M	protected	FALSE	TRUE	IGHV6-1	IGHD1-1	IGHJ3	IGKV4-1	IGKJ1	IGHV6-1/11/IGKV4-1/10/0	clonally expanded
AB-000303	not reactive	NA	not reactive			7	1	NA	26	52	Fx017M	protected	FALSE	NA	IGHV3-15	IGHD2-2	IGHJ4	IGLV3-27	IGLJ3	IGHV3-15/7/IGLV3-27/10/0	1 PB
AB-000304	not reactive	NA	not reactive			12	3	0.84	28	53	Fx017M	protected	TRUE	FALSE	IGHV3-30	IGHD3-16	IGHJ6	IGLV3-27	IGLJ3	IGHV3-30/7/IGLV3-27/11/0	clonally expanded
AB-000305	indeterminate	NA	reactive			1	84	21.5	53	34	Fx017M	protected	TRUE	TRUE	IGHV4-39	IGHD6-19	IGHJ6	IGLV1-40	IGLJ3	IGHV4-39/21/IGLV1-40/12/0	clonally expanded
AB-000306	not reactive	NA	reactive			11	4	1.1	52	53	Fx017M	protected	TRUE	TRUE	IGHV6-1	IGHD4-17	IGHJ6	IGKV4-1	IGKJ5	IGHV6-1/7/IGKV4-1/10/0	clonally expanded
AB-000307	reactive	NT	not reactive			11	4	1.1	35	29	Fx017M	protected	TRUE	NA	IGHV3-30	IGHD2-8	IGHJ4	IGKV1-39	IGKJ3	IGHV3-30/12/IGKV1-39/10/0	clonally expanded
AB-000308	reactive	indeterminate	NT			5	8	3.1	31	26	Fx017M	protected	TRUE	NA	IGHV3-33	IGHD1-26	IGHJ5	IGLV1-40	IGLJ1	IGHV3-33/17/IGLV1-40/12/0	clonally expanded
AB-000309	not reactive	NA	not reactive			3	18	5.6	53	5	Fx017M	protected	TRUE	FALSE	IGHV3-23	IGHD2-21	IGHJ2	IGKV3-20	IGKJ1	IGHV3-23/14/IGKV3-20/10/0	clonally expanded
AB-000310	reactive	C-terminal (Pf16)	not reactive	0	100µg	8	5	1.4	34	3	Fx017M	protected	TRUE	TRUE	IGHV3-30	IGHD1-26	IGHJ4	IGKV1-39	IGKJ2	IGHV3-30/11/IGKV1-39/10/0	clonally expanded
AB-000311	reactive	NANP6	not reactive	97.2	100µg	1	14	11.4	29	63	Fx017M	protected	TRUE	NA	IGHV3-33	IGHD3-22	IGHJ4	IGLV1-40	IGLJ3	IGHV3-33/15/IGLV1-40/13/0	clonally expanded
AB-000312	indeterminate	NA	NT			11	4	1.1	26	29	Fx017M	protected	TRUE	NA	IGHV3-21	IGHD6-13	IGHJ6	IGLV3-1	IGLJ3	IGHV3-21/17/IGLV3-1/10/0	clonally expanded
AB-000313	not reactive	NA	NT			8	8	2.6	6	51	Fx017M	protected	TRUE	NA	IGHV3-33	IGHD3-22	IGHJ3	IGKV1-5	IGKJ1	IGHV3-33/17/IGKV1-5/9/0	clonally expanded
AB-000314	reactive	NANP6	not reactive	97	300µg	1	21	6.5	19	5	Fx017M	protected	TRUE	TRUE	IGHV3-33	IGHD3-22	IGHJ4	IGKV1-5	IGKJ1	IGHV3-33/18/IGKV1-5/9/1	clonally expanded
AB-000315	reactive	NANP6	not reactive	92.7	100µg	3	8	6.5	22	63	Fx017M	protected	TRUE	NA	IGHV3-33	IGHD3-22	IGHJ4	IGKV1-5	IGKJ1	IGHV3-33/19/IGKV1-5/9/0	clonally expanded
AB-000316	not reactive	NA	NT			13	5	1.2	28	8	Fx017M	protected	FALSE	NA	IGHV3-33	IGHD3-9	IGHJ3	IGKV1-5	IGKJ1	IGHV3-33/20/IGKV1-5/9/0	clonally expanded
AB-000317	reactive	NANP6	NT	99.7	300µg	1	58	15.8	31	29	Fx017M	protected	TRUE	NA	IGHV3-30	IGHD6-19	IGHJ4	IGKV1-5	IGKJ1	IGHV3-30/13/IGKV1-5/10/0	clonally expanded
AB-000318	not reactive	NA	reactive			1	36	12.4	50	46	Fx017M	protected	FALSE	TRUE	IGHV3-23	IGHD6-19	IGHJ6	IGLV3-19	IGLJ2	IGHV3-23/22/IGLV3-19/12/0	clonally expanded
AB-000319	not reactive	NA	reactive			1	11	29.7	28	16	Fx017M	protected	FALSE	TRUE	IGHV4-34	IGHD6-19	IGHJ4	IGKV3-20	IGKJ1	IGHV4-34/22/IGKV3-20/10/0	clonally expanded
AB-000320	reactive	NANP6	not reactive	75.6	300µg	1	25	14.1	33	221	012M	protected	FALSE	NA	IGHV3-33	IGHD3-10	IGHJ4	IGKV1-33	IGKJ3	IGHV3-33/15/IGKV1-33/9/0	clonally expanded
AB-000321	not reactive	NA	not reactive			2	34	10.3	53	203	012M	protected	TRUE	TRUE	IGHV3-23	IGHD2-8	IGHJ4	IGKV2-30	IGKJ1	IGHV3-23/10/IGKV2-30/10/0	clonally expanded
AB-000322	not reactive	NA	NT			1	30	12.5	34	6	Fx017M	protected	FALSE	NA	IGHV3-7	IGHD6-19	IGHJ4	IGLV7-43	IGLJ3	IGHV3-7/14/IGLV7-43/10/0	clonally expanded
AB-000323	not reactive	NA	reactive			2	32	8.7	56	29	Fx017M	protected	TRUE	NA	IGHV1-69	IGHD3-16	IGHJ4	IGKV4-1	IGKJ1	IGHV1-69/19/IGKV4-1/10/0	clonally expanded
AB-000324	not reactive	NA	NT			1	7	10.9	28	205	012M	protected	TRUE	TRUE	IGHV3-33	IGHD6-13	IGHJ4	IGLV3-21	IGLJ2	IGHV3-33/15/IGLV3-21/12/1	clonally expanded
AB-000325	reactive	NANP6	not reactive	90.2	100µg	4	35	7.1	35	39	Fx017M	protected	TRUE	NA	IGHV3-33	IGHD3-22	IGHJ4	IGKV3-15	IGKJ2	IGHV3-33/15/IGKV3-15/9/0	clonally expanded
AB-000326	not reactive	NA	not reactive			2	7	18.9	27	16	Fx017M	protected	FALSE	TRUE	IGHV4-4	IGHD2-2	IGHJ3	IGKV2-28	IGKJ2	IGHV4-4/15/IGKV2-28/10/0	clonally expanded
AB-000327	reactive	NANP6	not reactive	98.9	300µg	2	10	8.1	40	63	Fx017M	protected	TRUE	NA	IGHV3-33	IGHD6-19	IGHJ4	IGLV1-40	IGLJ1	IGHV3-33/20/IGLV1-40/13/0	clonally expanded
AB-000328	not reactive	NA	not reactive			1	8	17	49	201	012M	protected	FALSE	NA	IGHV5-51	IGHD1-26	IGHJ5	IGKV4-1	IGKJ5	IGHV5-51/16/IGKV4-1/9/0	clonally expanded
AB-000329	not reactive	NA	reactive			1	29	9.4	39	51	Fx017M	protected	FALSE	NA	IGHV4-61	IGHD4-4	IGHJ2	IGKV3-11	IGKJ2	IGHV4-61/19/IGKV3-11/12/0	clonally expanded
AB-000330	not reactive	NA	NT			1	22	10.4	73	207	012M	protected	FALSE	FALSE	IGHV1-69	IGHD1-26	IGHJ6	IGLV7-43	IGLJ2	IGHV1-69/22/IGLV7-43/10/0	clonally expanded
AB-000331	not reactive	NA	NT			3	6	16.2	40	16	Fx017M	protected	FALSE	TRUE	IGHV3-7	IGHD3-16	IGHJ4	IGLV1-44	IGLJ3	IGHV3-7/17/IGLV1-44/12/0	clonally expanded
AB-000332	reactive	indeterminate	not reactive			3	20	6.9	30	46	Fx017M	protected	TRUE	TRUE	IGHV3-30	IGHD6-19	IGHJ4	IGKV2-30	IGKJ4	IGHV3-30/14/IGKV2-30/10/0	clonally expanded
AB-000333	not reactive	NA	NT			2	23	6.2	49	233	012M	protected	TRUE	TRUE	IGHV3-33	IGHD5-12	IGHJ4	IGKV1-39	IGKJ4	IGHV3-33/15/IGKV1-39/11/0	clonally expanded
AB-000334	reactive	NANP6	NT	99.7	300µg	4	20	5.5	27	14	Fx017M	protected	TRUE	TRUE	IGHV3-33	IGHD6-13	IGHJ3	IGKV1-5	IGKJ1	IGHV3-33/17/IGKV1-5/11/0	clonally expanded
AB-000335	reactive	C-terminal (Pf16)	NT	0	300µg	5	26	5.3	40	39	Fx017M	protected	FALSE	NA	IGHV3-21	IGHD4-17	IGHJ4	IGLV3-21	IGLJ3	IGHV3-21/17/IGLV3-21/12/0	clonally expanded
AB-000336	not reactive	NA	reactive			1	26	10.4	46	41	Fx017M	protected	FALSE	FALSE	IGHV4-4	IGHD1-7	IGHJ4	IGKV1-39	IGKJ3	IGHV4-4/15/IGKV1-39/18/0	clonally expanded
AB-000337	reactive	NANP6	NT	91.2	100µg	4	7	5.7	28	63	Fx017M	protected	TRUE	NA	IGHV3-33	IGHD3-22	IGHJ3	IGKV3-15	IGKJ1	IGHV3-33/18/IGKV3-15/9/0	clonally expanded
AB-000338	reactive	NANP6	NT	100	300µg	3	13	5.7	27	22	Fx017M	protected	TRUE	NA	IGHV3-33	IGHD3-22	IGHJ1	IGKV2-30	IGKJ1	IGHV3-33/16/IGKV2-30/9/0	clonally expanded
AB-000339	not reactive	NA	not reactive			3	20	6.5	40	51	Fx017M	protected	FALSE	NA	IGHV3-72	IGHD3-10	IGHJ6	IGLV1-44	IGLJ2	IGHV3-72/14/IGLV1-44/12/0	clonally expanded
AB-000340	not reactive	NA	reactive			4	18	4.5	37	8	Fx017M	protected	FALSE	NA	IGHV4-39	IGHD6-13	IGHJ4	IGLV1-40	IGLJ2	IGHV4-39/19/IGLV1-40/12/0	clonally expanded
AB-000341	not reactive	NA	indeterminate			2	5	10.6	35	201	012M	protected	FALSE	NA	IGHV4-39	IGHD6-19	IGHJ6	IGLV3-9	IGLJ2	IGHV4-39/19/IGLV3-9/10/0	clonally expanded
AB-000342	not reactive	NA	not reactive			3	18	5.6	45	5	Fx017M	protected	FALSE	FALSE	IGHV4-59	IGHD5-12	IGHJ3	IGLV1-44	IGLJ3	IGHV4-59/16/IGLV1-44/12/0	clonally expanded
AB-000343	not reactive	NA	NT			1	18	5.4	29	60	Fx017M	protected	FALSE	NA	IGHV3-23	IGHD6-19	IGHJ4	IGLV2-14	IGLJ2	IGHV3-23/22/IGLV2-14/11/0	clonally expanded
AB-000344	not reactive	NA	NT			4	13	3.6	53	53	Fx017M	protected	FALSE	TRUE	IGHV3-33	IGHD4-17	IGHJ4	IGKV1-39	IGKJ5	IGHV3-33/14/IGKV1-39/11/0	clonally expanded
AB-000345	not reactive	NA	reactive			3	15	4.2	61	53	Fx017M	protected	TRUE	TRUE	IGHV3-23	IGHD5-5	IGHJ4	IGKV3-15	IGKJ1	IGHV3-23/10/IGKV3-15/11/0	clonally expanded
AB-000346	not reactive	NA	not reactive			4	18	4.5	67	8	Fx017M	protected	FALSE	NA	IGHV1-46	IGHD3-16	IGHJ4	IGLV2-18	IGLJ1	IGHV1-46/13/IGLV2-18/11/0	clonally expanded
AB-000347	not reactive	NA	NT			8	3	1.8	53	7	Fx017M	protected	FALSE	TRUE	IGHV3-23	IGHD5-5	IGHJ6	IGLV3-21	IGLJ3	IGHV3-23/17/IGLV3-21/12/1	clonally expanded
AB-000348	not reactive	NA	not reactive			6	14	3.8	118	14	Fx017M	protected	FALSE	FALSE	IGHV4-39	IGHD6-13	IGHJ4	IGKV1-39	IGKJ4	IGHV4-39/10/IGKV1-39/10/0	clonally expanded
AB-000349	reactive	NANP6	not reactive	96.8	100µg	8	19	3.9	31	39	Fx017M	protected	TRUE	NA	IGHV3-7	IGHD3-3	IGHJ5	IGKV2D-29	IGKJ4	IGHV3-7/7/IGKV2D-29/10/0	clonally expanded
AB-000350	indeterminate	NA	NT			4	12	5.2	31	22	Fx017M	protected	FALSE	NA	IGHV3-30	IGHD3-16	IGHJ4	IGKV2-28	IGKJ2	IGHV3-30/19/IGKV2-28/9/0	clonally expanded
AB-000351	not reactive	NA	NT			3	9	5.3	38	7	Fx017M	protected	FALSE	FALSE	IGHV1-18	IGHD3-3	IGHJ3	IGKV1-5	IGKJ2	IGHV1-18/17/IGKV1-5/12/0	clonally expanded
AB-000352	reactive	C-terminal (Pf16)	NT	27.8	100µg	4	12	4.8	33	41	Fx017M	protected	FALSE	FALSE	IGHV3-21	IGHD6-19	IGHJ4	IGLV3-21	IGLJ3	IGHV3-21/14/IGLV3-21/11/1	clonally expanded
AB-000353	not reactive	NA	reactive			4	13	3.5	33	233	012M	protected	FALSE	FALSE	IGHV1-18	IGHD2-15	IGHJ4	IGKV1-39	IGKJ2	IGHV1-18/21/IGKV1-39/11/0	clonally expanded
AB-000354	not reactive	NA	not reactive			5	12	3.3	29	53	Fx017M	protected	TRUE	FALSE	IGHV3-30	IGHD3-9	IGHJ4	IGLV3-27	IGLJ3	IGHV3-30/8/IGLV3-27/11/0	clonally expanded
AB-000355	reactive	not reactive, peptide ELISAs	NT			1	9	5.7	51	52	Fx017M	protected	FALSE	NA	IGHV3-74	IGHD1-20	IGHJ4	IGLV2-14	IGLJ1	IGHV3-74/17/IGLV2-14/11/0	clonally expanded
AB-000356	reactive	NANP6	NT	96.9	100µg	2	6	3.8	35	52	Fx017M	protected	TRUE	NA	IGHV3-33	IGHD3-22	IGHJ4	IGKV3-15	IGKJ3	IGHV3-33/18/IGKV3-15/9/0	clonally expanded
AB-000357	not reactive	NA	not reactive			2	14	4.2	51	60	Fx017M	protected	FALSE	NA	IGHV1-69	IGHD5-12	IGHJ4	IGKV3-15	IGKJ4	IGHV1-69/17/IGKV3-15/11/0	clonally expanded
AB-000358	not reactive	NA	reactive			5	12	3.6	42	203	012M	protected	FALSE	TRUE	IGHV4-39	IGHD1-1	IGHJ3	IGKV3-20	IGKJ4	IGHV4-39/23/IGKV3-20/10/0	clonally expanded
AB-000359	not reactive	NA	NT			5	2	5.4	44	16	Fx017M	protected	FALSE	TRUE	IGHV3-49	IGHD5-12	IGHJ4	IGKV2-24	IGKJ1	IGHV3-49/18/IGKV2-24/10/0	clonally expanded
AB-000360	not reactive	NA	reactive			5	10	4.3	44	22	Fx017M	protected	FALSE	NA	IGHV3-49	IGHD6-19	IGHJ4	IGKV1-12	IGKJ3	IGHV3-49/19/IGKV1-12/10/0	clonally expanded
AB-000361	not reactive	NA	reactive			5	1	NA	31	205	012M	protected	FALSE	FALSE	IGHV3-23	IGHD3-16	IGHJ4	IGLV3-21	IGLJ2	IGHV3-23/17/IGLV3-21/12/0	1 PB
AB-000362	not reactive	NA	not reactive			2	4	6.3	35	205	012M	protected	FALSE	TRUE	IGHV3-21	IGHD3-10	IGHJ3	IGKV3-15	IGKJ2	IGHV3-21/23/IGKV3-15/10/0	clonally expanded
AB-000363	not reactive	NA	reactive			3	11	4.1	44	15	Fx017M	protected	FALSE	NA	IGHV1-18	IGHD7-27	IGHJ6	IGKV1-39	IGKJ2	IGHV1-18/16/IGKV1-39/10/0	clonally expanded
AB-000364	reactive	NANP6	not reactive	99.6	100µg	5	12	3.3	27	29	Fx017M	protected	FALSE	NA	IGHV3-33	IGHD1-1	IGHJ4	IGKV1-5	IGKJ1	IGHV3-33/13/IGKV1-5/9/0	clonally expanded
AB-000365	not reactive	NA	reactive			13	2	0.56	41	53	Fx017M	protected	FALSE	FALSE	IGHV4-39	IGHD6-19	IGHJ2	IGLV4-69	IGLJ7	IGHV4-39/19/IGLV4-69/10/0	clonally expanded
AB-000366	reactive	NANP6	NT	42.6	100µg	3	8	4.5	59	221	012M	protected	FALSE	NA	IGHV1-2	IGHD2-2	IGHJ3	IGKV1-39	IGKJ1	IGHV1-2/15/IGKV1-39/9/0	clonally expanded
AB-000367	reactive	C-terminal (Pf16)	not reactive	0	300µg	3	13	3.9	39	60	Fx017M	protected	TRUE	NA	IGHV3-21	IGHD3-10	IGHJ5	IGLV3-1	IGLJ3	IGHV3-21/18/IGLV3-1/11/0	clonally expanded
AB-000368	indeterminate	NA	NT			1	9	4.8	25	24	Fx017M	protected	FALSE	NA	IGHV3-23	IGHD3-3	IGHJ6	IGKV1-27	IGKJ2	IGHV3-23/23/IGKV1-27/10/0	clonally expanded
AB-000369	reactive	C-terminal (Pf16)	not reactive	0	100µg	9	14	2.8	29	39	Fx017M	protected	FALSE	NA	IGHV4-59	IGHD1-26	IGHJ6	IGLV1-40	IGLJ2	IGHV4-59/19/IGLV1-40/11/0	clonally expanded
AB-000370	not reactive	NA	not reactive			7	4	3.3	30	63	Fx017M	protected	TRUE	NA	IGHV1-2	IGHD2-15	IGHJ4	IGKV4-1	IGKJ1	IGHV1-2/14/IGKV4-1/9/0	clonally expanded
AB-000371	not reactive	NA	reactive			6	11	3	47	233	012M	protected	TRUE	FALSE	IGHV3-48	IGHD1-1	IGHJ2	IGKV3-15	IGKJ4	IGHV3-48/16/IGKV3-15/10/0	clonally expanded
AB-000372	not reactive	NA	not reactive			6	11	3	50	233	012M	protected	TRUE	FALSE	IGHV6-1	IGHD7-27	IGHJ4	IGKV2-28	IGKJ4	IGHV6-1/13/IGKV2-28/10/0	clonally expanded
AB-000373	reactive	NANP6	not reactive	95.1	100µg	3	14	3.6	27	34	Fx017M	protected	FALSE	TRUE	IGHV3-33	IGHD6-19	IGHJ4	IGKV2-29	IGKJ1	IGHV3-33/14/IGKV2-29/9/0	clonally expanded
AB-000374	not reactive	NA	not reactive			1	13	3.6	46	3	Fx017M	protected	FALSE	FALSE	IGHV3-20	IGHD6-19	IGHJ4	IGLV2-8	IGLJ3	IGHV3-20/15/IGLV2-8/11/0	clonally expanded
AB-000375	not reactive	NA	reactive			4	12	3.6	68	60	Fx017M	protected	FALSE	NA	IGHV1-3	IGHD3-3	IGHJ4	IGKV1-5	IGKJ4	IGHV1-3/17/IGKV1-5/11/0	clonally expanded
AB-000376	reactive	NANP6	NT	94.7	300µg	11	4	1.2	33	60	Fx017M	protected	TRUE	NA	IGHV3-33	IGHD3-10	IGHJ4	IGKV1-5	IGKJ1	IGHV3-33/16/IGKV1-5/9/1	clonally expanded
AB-000377	not reactive	NA	NT			7	9	2.5	37	14	Fx017M	protected	TRUE	TRUE	IGHV4-39	IGHD6-19	IGHJ6	IGLV1-40	IGLJ2	IGHV4-39/21/IGLV1-40/12/0	clonally expanded
AB-000378	not reactive	NA	NT			6	9	3.9	57	22	Fx017M	protected	FALSE	NA	IGHV3-48	IGHD4-4	IGHJ4	IGKV1-5	IGKJ4	IGHV3-48/17/IGKV1-5/10/0	clonally expanded
AB-000379	not reactive	NA	not reactive			1	13	4	43	40	Fx017M	protected	FALSE	NA	IGHV1-3	IGHD3-16	IGHJ4	IGKV3-11	IGKJ2	IGHV1-3/15/IGKV3-11/11/0	clonally expanded
AB-000380	not reactive	NA	not reactive			6	11	3.3	70	203	012M	protected	FALSE	TRUE	IGHV3-15	IGHD4-4	IGHJ6	IGLV5-39	IGLJ3	IGHV3-15/21/IGLV5-39/12/0	clonally expanded
AB-000381	not reactive	NA	NT			6	11	3.3	30	203	012M	protected	FALSE	TRUE	IGHV1-69-2	IGHD5-12	IGHJ4	IGKV4-1	IGKJ4	IGHV1-69-2/14/IGKV4-1/10/0	clonally expanded
AB-000382	not reactive	NA	NT			4	7	4.1	27	7	Fx017M	protected	FALSE	FALSE	IGHV3-33	IGHD3-10	IGHJ6	IGKV3-20	IGKJ2	IGHV3-33/23/IGKV3-20/11/0	clonally expanded
AB-000383	not reactive	NA	reactive			4	7	4.1	50	7	Fx017M	protected	FALSE	TRUE	IGHV3-23	IGHD6-19	IGHJ4	IGKV1-39	IGKJ1	IGHV3-23/22/IGKV1-39/10/0	clonally expanded
AB-000384	not reactive	NA	not reactive			3	7	3.7	33	24	Fx017M	protected	TRUE	NA	IGHV3-30	IGHD1-7	IGHJ4	IGLV3-25	IGLJ2	IGHV3-30/13/IGLV3-25/12/0	clonally expanded
AB-000385	not reactive	NA	reactive			1	9	4.8	34	24	Fx017M	protected	FALSE	NA	IGHV4-39	IGHD6-19	IGHJ2	IGKV1-9	IGKJ3	IGHV4-39/19/IGKV1-9/11/0	clonally expanded
AB-000386	reactive	C-terminal (Pf16)	not reactive	0	100µg	6	11	3.6	30	51	Fx017M	protected	FALSE	NA	IGHV3-21	IGHD6-13	IGHJ6	IGLV1-40	IGLJ2	IGHV3-21/17/IGLV1-40/11/0	clonally expanded
AB-000387	not reactive	NA	reactive			4	7	4	36	221	012M	protected	FALSE	NA	IGHV1-2	IGHD5-5	IGHJ3	IGLV2-8	IGLJ3	IGHV1-2/16/IGLV2-8/11/0	clonally expanded
AB-000388	not reactive	NA	not reactive			6	10	3.2	39	229	012M	protected	FALSE	NA	IGHV1-18	IGHD2-2	IGHJ4	IGLV1-51	IGLJ3	IGHV1-18/11/IGLV1-51/13/0	clonally expanded
AB-000389	reactive	C-terminal (Pf16)	not reactive	8.8	300µg	4	13	3.3	37	34	Fx017M	protected	FALSE	TRUE	IGHV3-48	IGHD3-22	IGHJ4	IGKV1-5	IGKJ2	IGHV3-48/18/IGKV1-5/11/0	clonally expanded
AB-000390	reactive	indeterminate	not reactive			2	12	3.3	35	3	Fx017M	protected	FALSE	TRUE	IGHV3-23	IGHD2-2	IGHJ6	IGKV1-5	IGKJ1	IGHV3-23/19/IGKV1-5/9/0	clonally expanded
AB-000391	reactive	NANP6	not reactive	99.9	300µg	3	7	4.3	38	38	Fx017M	protected	FALSE	NA	IGHV3-48	IGHD6-6	IGHJ6	IGKV2-30	IGKJ2	IGHV3-48/16/IGKV2-30/10/0	clonally expanded
AB-000392	not reactive	NA	not reactive			8	5	2	27	26	Fx017M	protected	FALSE	NA	IGHV3-30	IGHD5-5	IGHJ4	IGLV3-27	IGLJ3	IGHV3-30/13/IGLV3-27/11/0	clonally expanded
AB-000393	reactive	NANP6	NT	38.5	100µg	3	8	3.3	25	6	Fx017M	protected	FALSE	NA	IGHV3-49	IGHD3-10	IGHJ6	IGKV2D-29	IGKJ2	IGHV3-49/14/IGKV2D-29/10/0	clonally expanded
AB-000394	reactive	NANP6	not reactive	94.5	100µg	7	9	2.5	30	14	Fx017M	protected	TRUE	TRUE	IGHV3-33	IGHD6-13	IGHJ4	IGKV3-11	IGKJ3	IGHV3-33/16/IGKV3-11/9/0	clonally expanded
AB-000395	reactive	NANP6	indeterminate	0	100µg	11	4	1.1	19	14	Fx017M	protected	FALSE	TRUE	IGHV3-33	IGHD3-9	IGHJ4	IGKV1-5	IGKJ1	IGHV3-33/16/IGKV1-5/9/0	clonally expanded
AB-000396	not reactive	NA	reactive			7	8	3.5	38	22	Fx017M	protected	TRUE	NA	IGHV4-39	IGHD3-9	IGHJ3	IGKV3-20	IGKJ3	IGHV4-39/23/IGKV3-20/10/0	clonally expanded
AB-000397	reactive	NANP6	NT	99.9	300µg	6	8	2.7	27	46	Fx017M	protected	FALSE	TRUE	IGHV3-15	IGHD4-4	IGHJ4	IGKV2-28	IGKJ2	IGHV3-15/13/IGKV2-28/10/0	clonally expanded
AB-000398	not reactive	NA	not reactive			2	8	4.3	33	24	Fx017M	protected	FALSE	NA	IGHV3-23	IGHD3-22	IGHJ4	IGLV3-10	IGLJ1	IGHV3-23/16/IGLV3-10/14/0	clonally expanded
AB-000399	reactive	NANP6	not reactive	98.9	100µg	5	10	3.1	28	5	Fx017M	protected	TRUE	TRUE	IGHV3-49	IGHD6-13	IGHJ4	IGKV2D-29	IGKJ1	IGHV3-49/13/IGKV2D-29/10/0	clonally expanded
AB-000400	not reactive	NA	not reactive			5	6	3.6	46	7	Fx017M	protected	FALSE	TRUE	IGHV4-4	IGHD3-10	IGHJ5	IGLV1-40	IGLJ3	IGHV4-4/14/IGLV1-40/12/0	clonally expanded
AB-001387	reactive	NANP6	NT	98	300µg	4	7	3.2	5	236	012M	protected	TRUE	NA	IGHV3-33	IGHD4-17	IGHJ4	IGLV1-40	IGLJ3	IGHV3-33/18/IGLV1-40/12/0	>1 PB, monoclonal
AB-001388	reactive	NANP6	NT	93	300µg	2	30	11.7	18	230	012M	not protected	FALSE	TRUE	IGHV3-33	IGHD3-10	IGHJ4	IGKV3-20	IGKJ1	IGHV3-33/12/IGKV3-20/9/0	clonally expanded
AB-001389	not reactive	NA	NT			7	4	1.9	30	236	012M	protected	FALSE	NA	IGHV4-39	IGHD6-19	IGHJ4	IGLV1-51	IGLJ2	IGHV4-39/19/IGLV1-51/12/0	clonally expanded
AB-001390	reactive	NANP6	NT			4	13	3.9	2	203	012M	protected	FALSE	TRUE	IGHV3-33	IGHD4-17	IGHJ3	IGKV2-28	IGKJ2	IGHV3-33/18/IGKV2-28/9/0	clonally expanded
AB-001391	not reactive	NA	NT			1	18	12.6	9	209	012M	protected	FALSE	NA	IGHV1-18	IGHD6-19	IGHJ2	IGLV6-57	IGLJ2	IGHV1-18/21/IGLV6-57/10/0	clonally expanded
AB-001392	reactive	C-terminal (Pf16)	NT			3	15	3.5	44	25	Fx017M	not protected	FALSE	FALSE	IGHV4-59	IGHD3-16	IGHJ4	IGKV1-33	IGKJ4	IGHV4-59/22/IGKV1-33/9/0	clonally expanded
AB-001393	reactive	C-terminal (Pf16)	NT			4	3	3.5	19	54	Fx017M	not protected	FALSE	TRUE	IGHV3-23	IGHD4-4	IGHJ6	IGKV1-33	IGKJ4	IGHV3-23/17/IGKV1-33/10/0	clonally expanded
AB-001394	not reactive	NA	NT			8	6	3	28	208	012M	not protected	FALSE	NA	IGHV2-26	IGHD3-10	IGHJ6	IGLV2-23	IGLJ3	IGHV2-26/22/IGLV2-23/11/0	clonally expanded
AB-001395	reactive	NANP6	NT	99	300µg	6	8	3.1	27	202	012M	not protected	TRUE	TRUE	IGHV3-33	IGHD2-2	IGHJ4	IGLV6-57	IGLJ3	IGHV3-33/17/IGLV6-57/7/0	clonally expanded
AB-001396	reactive	NANP6	NT	100	300µg	3	23	7.3	10	229	012M	protected	FALSE	NA	IGHV3-33	IGHD3-22	IGHJ3	IGKV1-5	IGKJ1	IGHV3-33/21/IGKV1-5/9/0	clonally expanded
AB-001397	not reactive	NA	NT			5	9	4.5	44	208	012M	not protected	FALSE	NA	IGHV3-53	IGHD6-13	IGHJ4	IGLV2-14	IGLJ1	IGHV3-53/13/IGLV2-14/12/0	clonally expanded
AB-001398	indeterminate	NA	NT			8	3	1.7	41	216	012M	protected	FALSE	NA	IGHV3-23	IGHD3-22	IGHJ4	IGKV1-33	IGKJ5	IGHV3-23/16/IGKV1-33/10/0	clonally expanded
AB-001399	reactive	indeterminate	NT			4	12	4.6	14	202	012M	not protected	FALSE	TRUE	IGHV4-31	IGHD2-2	IGHJ6	IGKV1-5	IGKJ2	IGHV4-31/24/IGKV1-5/11/0	clonally expanded
AB-001400	indeterminate	NA	NT			7	9	2.4	22	233	012M	protected	TRUE	TRUE	IGHV1-69	IGHD2-15	IGHJ6	IGKV1-16	IGKJ5	IGHV1-69/18/IGKV1-16/10/0	clonally expanded
AB-001401	not reactive	NA	NT			7	9	3.6	27	234	012M	not protected	TRUE	NA	IGHV1-69	IGHD3-22	IGHJ6	IGKV1-16	IGKJ2	IGHV1-69/18/IGKV1-16/10/0	clonally expanded
AB-001402	reactive	NT	NT			8	3	1.7	57	216	012M	protected	FALSE	NA	IGHV1-69	IGHD1-1	IGHJ2	IGLV3-25	IGLJ2	IGHV1-69/17/IGLV3-25/13/0	>1 PB, monoclonal
AB-001403	reactive	NANP6	NT			4	7	3.9	8	216	012M	protected	FALSE	NA	IGHV3-30	IGHD3-22	IGHJ4	IGLV1-40	IGLJ2	IGHV3-30/18/IGLV1-40/12/1	clonally expanded
AB-001404	reactive	NT	NT			7	3	1.4	1	207	012M	protected	TRUE	TRUE	IGHV3-33	IGHD3-22	IGHJ4	IGKV1-5	IGKJ1	IGHV3-33/19/IGKV1-5/9/2	clonally expanded
AB-001405	reactive	NANP6	NT			2	8	9.4	16	54	Fx017M	not protected	TRUE	TRUE	IGHV3-33	IGHD6-13	IGHJ5	IGKV2D-29	IGKJ1	IGHV3-33/15/IGKV2D-29/9/0	clonally expanded
AB-001406	not reactive	NA	NT			6	10	3.2	8	229	012M	protected	FALSE	NA	IGHV3-23	IGHD6-19	IGHJ4	IGKV3-11	IGKJ3	IGHV3-23/22/IGKV3-11/10/0	clonally expanded
AB-001407	reactive	NT	NT			3	7	4.1	35	228	012M	not protected	FALSE	TRUE	IGHV3-30	IGHD6-13	IGHJ3	IGKV3-15	IGKJ2	IGHV3-30/19/IGKV3-15/9/0	clonally expanded
AB-001408	indeterminate	NA	NT			3	3	4.7	2	205	012M	protected	FALSE	FALSE	IGHV4-38-2	IGHD5-5	IGHJ5	IGKV3-15	IGKJ3	IGHV4-38-2/19/IGKV3-15/12/0	>1 PB, monoclonal
AB-001409	reactive	NANP6	NT			1	52	12.2	18	25	Fx017M	not protected	TRUE	FALSE	IGHV3-33	IGHD3-22	IGHJ4	IGKV1-5	IGKJ1	IGHV3-33/19/IGKV1-5/9/0	clonally expanded
AB-001410	reactive	NANP6	NT			7	5	1.7	23	23	Fx017M	not protected	FALSE	NA	IGHV3-33	IGHD3-10	IGHJ4	IGKV1-5	IGKJ1	IGHV3-33/17/IGKV1-5/9/0	clonally expanded
AB-001411	reactive	NANP6	NT			1	37	14.4	3	230	012M	not protected	FALSE	TRUE	IGHV3-33	IGHD6-19	IGHJ4	IGKV2-28	IGKJ1	IGHV3-33/17/IGKV2-28/9/0	clonally expanded
AB-001412	not reactive	NA	NT			6	3	1.7	21	228	012M	not protected	FALSE	TRUE	IGHV4-39	IGHD6-13	IGHJ4	IGLV2-14	IGLJ2	IGHV4-39/20/IGLV2-14/12/0	clonally expanded
AB-001413	reactive	NANP6	NT			4	13	3.9	9	203	012M	protected	FALSE	TRUE	IGHV3-33	IGHD2-15	IGHJ3	IGKV1-5	IGKJ2	IGHV3-33/18/IGKV1-5/9/0	clonally expanded
AB-001414	not reactive	NA	NT			3	3	4.7	36	205	012M	protected	FALSE	TRUE	IGHV1-18	IGHD6-19	IGHJ3	IGLV2-23	IGLJ2	IGHV1-18/22/IGLV2-23/12/0	clonally expanded
AB-001415	reactive	NT	NT			3	7	4.1	26	228	012M	not protected	FALSE	TRUE	IGHV3-21	IGHD2-15	IGHJ4	IGLV3-21	IGLJ2	IGHV3-21/17/IGLV3-21/13/0	clonally expanded
AB-001416	not reactive	NA	NT			15	3	0.82	35	49	Fx017M	not protected	FALSE	NA	IGHV3-7	IGHD7-27	IGHJ4	IGLV3-1	IGLJ3	IGHV3-7/11/IGLV3-1/10/0	clonally expanded
AB-001417	not reactive	NA	NT			3	8	5.6	8	209	012M	protected	FALSE	NA	IGHV3-48	IGHD2-21	IGHJ4	IGLV1-40	IGLJ1	IGHV3-48/14/IGLV1-40/10/0	clonally expanded
AB-001418	not reactive	NA	NT			7	4	1.9	35	236	012M	protected	FALSE	NA	IGHV1-8	IGHD6-19	IGHJ5	IGLV1-44	IGLJ2	IGHV1-8/18/IGLV1-44/11/0	clonally expanded
AB-001419	not reactive	NA	NT			3	8	5.6	7	209	012M	protected	FALSE	NA	IGHV3-30	IGHD3-10	IGHJ6	IGLV3-19	IGLJ1	IGHV3-30/29/IGLV3-19/12/0	clonally expanded
AB-001420	not reactive	NA	NT			3	14	4.2	27	203	012M	protected	FALSE	TRUE	IGHV1-18	IGHD6-19	IGHJ6	IGKV3-20	IGKJ1	IGHV1-18/21/IGKV3-20/10/0	clonally expanded
AB-001421	reactive	NANP6	NT	100	300µg	3	15	3.5	40	25	Fx017M	not protected	FALSE	FALSE	IGHV3-15	IGHD3-10	IGHJ5	IGKV2-28	IGKJ1	IGHV3-15/14/IGKV2-28/10/0	clonally expanded
AB-001422	not reactive	NA	NT			6	8	3.1	42	230	012M	not protected	FALSE	FALSE	IGHV3-21	IGHD3-10	IGHJ4	IGLV2-14	IGLJ1	IGHV3-21/21/IGLV2-14/11/0	clonally expanded
AB-001423	not reactive	NA	NT			4	22	6	34	49	Fx017M	not protected	FALSE	NA	IGHV4-39	IGHD2-8	IGHJ3	IGKV3-11	IGKJ1	IGHV4-39/19/IGKV3-11/12/0	clonally expanded
AB-001424	not reactive	NA	NT			4	3	3.5	45	54	Fx017M	not protected	TRUE	TRUE	IGHV3-48	IGHD3-10	IGHJ4	IGKV3-15	IGKJ4	IGHV3-48/16/IGKV3-15/10/0	clonally expanded
AB-001425	reactive	NT	NT			3	8	3.7	6	236	012M	protected	FALSE	NA	IGHV3-30	IGHD2-8	IGHJ6	IGKV4-1	IGKJ5	IGHV3-30/27/IGKV4-1/10/0	clonally expanded
AB-001426	not reactive	NA	NT			6	5	2.3	2	236	012M	protected	FALSE	NA	IGHV3-33	IGHD3-10	IGHJ3	IGKV1-5	IGKJ2	IGHV3-33/17/IGKV1-5/9/0	>1 PB, monoclonal
AB-001427	not reactive	NA	NT			3	3	4.7	4	205	012M	protected	FALSE	TRUE	IGHV3-48	IGHD7-27	IGHJ3	IGKV1-39	IGKJ1	IGHV3-48/13/IGKV1-39/10/0	clonally expanded
AB-001428	reactive	NANP6	NT	96	300µg	2	9	6.3	9	209	012M	protected	TRUE	NA	IGHV3-33	IGHD3-22	IGHJ3	IGKV1-5	IGKJ1	IGHV3-33/17/IGKV1-5/9/0	clonally expanded
AB-001429	reactive	NANP6	NT			2	12	5.7	7	207	012M	protected	FALSE	TRUE	IGHV3-33	IGHD4-17	IGHJ4	IGLV1-40	IGLJ1	IGHV3-33/18/IGLV1-40/13/0	clonally expanded
AB-001430	not reactive	NA	NT			5	6	3.4	2	216	012M	protected	FALSE	NA	IGHV3-33	IGHD3-16	IGHJ4	IGKV4-1	IGKJ1	IGHV3-33/16/IGKV4-1/9/0	clonally expanded
AB-001431	not reactive	NA	NT			9	7	2.2	46	229	012M	protected	FALSE	NA	IGHV3-7	IGHD3-22	IGHJ4	IGKV1-33	IGKJ1	IGHV3-7/21/IGKV1-33/9/0	clonally expanded
AB-001432	not reactive	NA	NT			2	16	6.1	8	202	012M	not protected	FALSE	FALSE	IGHV1-18	IGHD3-10	IGHJ5	IGKV3-11	IGKJ5	IGHV1-18/23/IGKV3-11/10/0	clonally expanded
AB-001433	not reactive	NA	NT			2	14	6.9	48	208	012M	not protected	FALSE	NA	IGHV4-34	IGHD3-22	IGHJ4	IGLV3-19	IGLJ2	IGHV4-34/24/IGLV3-19/11/0	clonally expanded
AB-001434	indeterminate	NA	NT			7	9	2.7	3	203	012M	protected	FALSE	TRUE	IGHV3-33	IGHD6-19	IGHJ4	IGKV2-24	IGKJ1	IGHV3-33/14/IGKV2-24/9/0	clonally expanded
AB-001435	reactive	NT	NT			6	6	2	8	23	Fx017M	not protected	FALSE	NA	IGHV3-33	IGHD3-10	IGHJ3	IGKV1-5	IGKJ3	IGHV3-33/18/IGKV1-5/9/0	clonally expanded
AB-001436	not reactive	NA	NT			3	8	4.5	0	216	012M	protected	FALSE	NA	IGHV3-33	IGHD3-9	IGHJ3	IGKV4-1	IGKJ1	IGHV3-33/20/IGKV4-1/9/0	clonally expanded
AB-001437	reactive	C-terminal (Pf16)	NT			13	5	1.4	32	49	Fx017M	not protected	TRUE	NA	IGHV3-23	IGHD4-17	IGHJ4	IGLV1-51	IGLJ3	IGHV3-23/16/IGLV1-51/12/0	clonally expanded
AB-001438	reactive	NANP6	NT	100	300µg	10	6	1.4	30	25	Fx017M	not protected	TRUE	FALSE	IGHV3-33	IGHD2-15	IGHJ4	IGLV1-40	IGLJ2	IGHV3-33/20/IGLV1-40/12/0	clonally expanded
AB-001439	reactive	NANP6	NT			3	9	3	12	23	Fx017M	not protected	TRUE	NA	IGHV3-33	IGHD3-22	IGHJ4	IGLV1-40	IGLJ1	IGHV3-33/18/IGLV1-40/12/0	clonally expanded
AB-001440	indeterminate	NA	NT			1	9	10.6	1	54	Fx017M	not protected	FALSE	TRUE	IGHV3-23	IGHD3-3	IGHJ4	IGLV9-49	IGLJ3	IGHV3-23/19/IGLV9-49/14/0	clonally expanded
AB-001441	reactive	NT	NT			9	7	2.1	16	203	012M	protected	FALSE	FALSE	IGHV4-4	IGHD4-4	IGHJ5	IGKV3-20	IGKJ2	IGHV4-4/15/IGKV3-20/10/0	clonally expanded
AB-001442	not reactive	NA	NT			5	10	3.9	33	230	012M	not protected	FALSE	FALSE	IGHV4-4	IGHD2-2	IGHJ4	IGKV3-11	IGKJ2	IGHV4-4/19/IGKV3-11/11/0	clonally expanded
AB-001443	reactive	NANP6	NT	100	300µg	7	7	3.5	9	208	012M	not protected	FALSE	NA	IGHV3-33	IGHD3-22	IGHJ3	IGKV1-5	IGKJ1	IGHV3-33/20/IGKV1-5/9/0	>1 PB, monoclonal
AB-001444	not reactive	NA	NT			7	6	2.3	38	230	012M	not protected	FALSE	FALSE	IGHV3-23	IGHD5-12	IGHJ4	IGLV2-8	IGLJ2	IGHV3-23/12/IGLV2-8/11/0	clonally expanded
AB-001445	not reactive	NA	NT			4	5	2.9	98	228	012M	not protected	FALSE	FALSE	IGHV4-38-2	IGHD2-21	IGHJ4	IGKV3-20	IGKJ3	IGHV4-38-2/15/IGKV3-20/11/0	clonally expanded
AB-001446	reactive	NANP6	NT	100	300µg	4	22	6	30	49	Fx017M	not protected	TRUE	NA	IGHV1-8	IGHD2-2	IGHJ5	IGLV9-49	IGLJ3	IGHV1-8/19/IGLV9-49/14/0	clonally expanded
AB-001447	not reactive	NA	NT			14	2	0.79	35	234	012M	not protected	FALSE	NA	IGHV4-39	IGHD6-19	IGHJ4	IGLV4-69	IGLJ2	IGHV4-39/19/IGLV4-69/11/0	clonally expanded
AB-001448	indeterminate	NA	NT			7	9	2.4	7	233	012M	protected	TRUE	FALSE	IGHV3-15	IGHD5-5	IGHJ4	IGLV3-1	IGLJ3	IGHV3-15/14/IGLV3-1/10/1	clonally expanded
AB-001449	reactive	NANP6	NT			1	33	10.5	23	229	012M	protected	FALSE	NA	IGHV3-15	IGHD6-6	IGHJ5	IGKV2-28	IGKJ4	IGHV3-15/12/IGKV2-28/10/0	clonally expanded
AB-001450	indeterminate	NA	NT			6	3	2.1	11	209	012M	protected	TRUE	NA	IGHV7-4-1	IGHD2-2	IGHJ3	IGKV4-1	IGKJ3	IGHV7-4-1/13/IGKV4-1/10/0	clonally expanded
AB-001451	indeterminate	NA	NT			7	5	1.7	75	23	Fx017M	not protected	FALSE	NA	IGHV3-15	IGHD3-10	IGHJ5	IGLV2-14	IGLJ2	IGHV3-15/10/IGLV2-14/9/0	clonally expanded
AB-001452	indeterminate	NA	NT			7	4	1.9	34	236	012M	protected	FALSE	NA	IGHV3-21	IGHD3-16	IGHJ4	IGKV1D-13	IGKJ5	IGHV3-21/22/IGKV1D-13/10/0	clonally expanded
AB-001453	not reactive	NA	NT			5	10	3.8	6	202	012M	not protected	FALSE	FALSE	IGHV3-74	IGHD3-22	IGHJ6	IGLV3-10	IGLJ3	IGHV3-74/23/IGLV3-10/11/0	clonally expanded
AB-001454	not reactive	NA	NT			5	5	2.4	44	207	012M	protected	FALSE	FALSE	IGHV1-18	IGHD1-26	IGHJ4	IGKV1-39	IGKJ4	IGHV1-18/11/IGKV1-39/10/0	clonally expanded
AB-001455	reactive	NANP6	NT	99	300µg	2	9	5	14	216	012M	protected	TRUE	NA	IGHV3-33	IGHD3-22	IGHJ4	IGKV2-30	IGKJ2	IGHV3-33/16/IGKV2-30/9/0	clonally expanded
AB-001456	not reactive	NA	NT			3	3	4.7	16	205	012M	protected	FALSE	TRUE	IGHV2-70D	IGHD3-22	IGHJ4	IGKV1-39	IGKJ1	IGHV2-70D/14/IGKV1-39/10/0	>1 PB, monoclonal
AB-001457	reactive	not reactive, peptide ELISAs	NT			2	12	5.7	14	207	012M	protected	TRUE	TRUE	IGHV3-21	IGHD3-10	IGHJ3	IGKV3-20	IGKJ5	IGHV3-21/18/IGKV3-20/9/0	clonally expanded
AB-001458	reactive	NANP6	NT	95	300µg	1	10	4.6	10	236	012M	protected	FALSE	NA	IGHV3-49	IGHD6-13	IGHJ4	IGKV3-15	IGKJ1	IGHV3-49/13/IGKV3-15/9/0	clonally expanded
AB-001459	reactive	NANP6	NT	100	300µg	9	7	1.6	28	25	Fx017M	not protected	TRUE	FALSE	IGHV3-33	IGHD3-10	IGHJ3	IGKV1-5	IGKJ1	IGHV3-33/17/IGKV1-5/9/0	clonally expanded
AB-001460	indeterminate	NA	NT			6	3	1.7	25	228	012M	not protected	FALSE	FALSE	IGHV3-7	IGHD4-4	IGHJ3	IGKV3-11	IGKJ4	IGHV3-7/15/IGKV3-11/10/0	>1 PB, monoclonal
AB-001461	not reactive	NA	NT			5	6	2.8	59	236	012M	protected	TRUE	NA	IGHV3-74	IGHD3-10	IGHJ4	IGLV2-14	IGLJ1	IGHV3-74/16/IGLV2-14/12/0	clonally expanded
AB-001462	reactive	NANP6	NT	86	300µg	3	4	4.7	5	54	Fx017M	not protected	FALSE	TRUE	IGHV3-33	IGHD2-15	IGHJ4	IGKV1-16	IGKJ1	IGHV3-33/21/IGKV1-16/10/0	clonally expanded
AB-001463	not reactive	NA	NT			3	24	6.5	29	49	Fx017M	not protected	FALSE	NA	IGHV3-11	IGHD6-19	IGHJ3	IGKV3-20	IGKJ2	IGHV3-11/22/IGKV3-20/9/0	clonally expanded
AB-001464	not reactive	NA	NT			8	5	1.9	46	230	012M	not protected	FALSE	FALSE	IGHV3-74	IGHD3-3	IGHJ4	IGKV1-5	IGKJ2	IGHV3-74/17/IGKV1-5/10/0	clonally expanded
AB-001465	reactive	NANP6	NT	79	300µg	3	18	7.1	6	234	012M	not protected	TRUE	NA	IGHV5-51	IGHD3-22	IGHJ4	IGKV2-30	IGKJ2	IGHV5-51/15/IGKV2-30/10/0	clonally expanded
AB-001466	not reactive	NA	NT			9	3	1	22	23	Fx017M	not protected	FALSE	NA	IGHV3-11	IGHD1-26	IGHJ2	IGKV3-15	IGKJ4	IGHV3-11/18/IGKV3-15/10/1	clonally expanded
AB-001467	reactive	NANP6	NT			2	5	10.6	4	201	012M	protected	TRUE	NA	IGHV3-33	IGHD4-17	IGHJ4	IGKV3-11	IGKJ1	IGHV3-33/17/IGKV3-11/9/0	clonally expanded
AB-001468	reactive	NANP6	NT	95	300µg	9	4	1.6	11	230	012M	not protected	TRUE	FALSE	IGHV3-33	IGHD3-22	IGHJ3	IGKV1-5	IGKJ1	IGHV3-33/18/IGKV1-5/9/0	>1 PB, monoclonal
AB-001469	reactive	not reactive, peptide ELISAs	NT			1	18	6.9	46	202	012M	not protected	FALSE	TRUE	IGHV4-59	IGHD3-16	IGHJ4	IGKV1-39	IGKJ2	IGHV4-59/15/IGKV1-39/10/0	clonally expanded
AB-001470	indeterminate	NA	NT			11	5	1.6	30	229	012M	protected	FALSE	NA	IGHV5-51	IGHD6-19	IGHJ4	IGKV1-39	IGKJ2	IGHV5-51/15/IGKV1-39/10/0	clonally expanded
AB-001471	reactive	NANP6	NT			1	31	8.4	25	49	Fx017M	not protected	FALSE	NA	IGHV3-30	IGHD4-4	IGHJ4	IGKV3-15	IGKJ2	IGHV3-30/19/IGKV3-15/9/0	clonally expanded
AB-001472	reactive	NANP6	NT	99	300µg	9	7	1.9	6	233	012M	protected	TRUE	TRUE	IGHV3-33	IGHD6-6	IGHJ3	IGKV1-5	IGKJ1	IGHV3-33/19/IGKV1-5/9/2	clonally expanded
AB-001473	not reactive	NA	NT			4	8	2.7	43	23	Fx017M	not protected	FALSE	NA	IGHV3-66	IGHD6-6	IGHJ3	IGKV3-20	IGKJ3	IGHV3-66/14/IGKV3-20/11/0	clonally expanded
AB-001474	reactive	NANP6	NT			5	17	4.6	18	49	Fx017M	not protected	FALSE	NA	IGHV1-2	IGHD6-13	IGHJ4	IGKV2-28	IGKJ5	IGHV1-2/13/IGKV2-28/10/0	clonally expanded
AB-001475	reactive	NANP6	NT	62	300µg	8	8	3.2	36	234	012M	not protected	FALSE	NA	IGHV1-69-2	IGHD2-21	IGHJ3	IGLV9-49	IGLJ1	IGHV1-69-2/20/IGLV9-49/14/0	clonally expanded
AB-001476	reactive	NANP6	NT			4	10	5	4	208	012M	not protected	TRUE	NA	IGHV1-8	IGHD2-2	IGHJ5	IGLV9-49	IGLJ3	IGHV1-8/19/IGLV9-49/14/0	clonally expanded
AB-001477	reactive	not reactive, peptide ELISAs	NT			3	13	5	12	202	012M	not protected	FALSE	TRUE	IGHV4-39	IGHD6-19	IGHJ4	IGKV1-33	IGKJ2	IGHV4-39/17/IGKV1-33/10/0	clonally expanded
AB-001478	reactive	NANP6	NT	99	300µg	2	31	7.3	30	25	Fx017M	not protected	FALSE	FALSE	IGHV3-33	IGHD6-25	IGHJ4	IGKV3-11	IGKJ3	IGHV3-33/18/IGKV3-11/9/0	clonally expanded
AB-001479	indeterminate	NA	NT			3	4	4.7	65	54	Fx017M	not protected	FALSE	FALSE	IGHV3-23	IGHD6-19	IGHJ4	IGLV6-57	IGLJ3	IGHV3-23/17/IGLV6-57/10/0	clonally expanded
AB-001480	reactive	NANP6	NT	96	300µg	5	1	NA	15	201	012M	protected	TRUE	NA	IGHV3-33	IGHD4-17	IGHJ3	IGKV1-5	IGKJ1	IGHV3-33/17/IGKV1-5/9/1	1 PB
AB-001481	reactive	NANP6	NT			2	9	4.2	4	236	012M	protected	TRUE	NA	IGHV3-33	IGHD4-17	IGHJ6	IGKV2-30	IGKJ3	IGHV3-33/16/IGKV2-30/11/0	clonally expanded
AB-001482	reactive	NANP6	NT	98	300µg	9	4	1.6	21	230	012M	not protected	FALSE	FALSE	IGHV3-33	IGHD3-9	IGHJ3	IGKV1-5	IGKJ1	IGHV3-33/16/IGKV1-5/9/1	>1 PB, monoclonal
AB-001483	indeterminate	NA	NT			10	6	1.6	7	233	012M	protected	FALSE	FALSE	IGHV3-15	IGHD3-3	IGHJ5	IGLV3-1	IGLJ7	IGHV3-15/15/IGLV3-1/10/2	clonally expanded
AB-001484	indeterminate	NA	NT			6	12	2.8	26	25	Fx017M	not protected	FALSE	FALSE	IGHV3-74	IGHD6-19	IGHJ4	IGKV3-11	IGKJ4	IGHV3-74/19/IGKV3-11/13/0	clonally expanded
AB-001485	not reactive	NA	NT			11	5	1.2	30	25	Fx017M	not protected	FALSE	FALSE	IGHV3-21	IGHD3-10	IGHJ4	IGLV1-44	IGLJ3	IGHV3-21/12/IGLV1-44/13/0	clonally expanded
AB-001486	reactive	NANP6	NT			6	6	2	25	23	Fx017M	not protected	FALSE	NA	IGHV3-33	IGHD4-17	IGHJ3	IGKV1-5	IGKJ1	IGHV3-33/20/IGKV1-5/9/0	clonally expanded
AB-001487	not reactive	NA	NT			5	12	3.8	9	229	012M	protected	FALSE	NA	IGHV5-51	IGHD3-10	IGHJ4	IGKV3-20	IGKJ1	IGHV5-51/18/IGKV3-20/10/0	clonally expanded
AB-001488	reactive	C-terminal (Pf16)	NT			6	3	1.7	9	228	012M	not protected	FALSE	FALSE	IGHV3-21	IGHD1-26	IGHJ4	IGLV3-1	IGLJ2	IGHV3-21/15/IGLV3-1/10/0	clonally expanded
AB-001489	not reactive	NA	NT			3	7	4.1	97	228	012M	not protected	FALSE	FALSE	IGHV1-2	IGHD6-19	IGHJ5	IGKV1-5	IGKJ4	IGHV1-2/11/IGKV1-5/11/0	clonally expanded
AB-001490	not reactive	NA	NT			11	3	1.5	23	208	012M	not protected	FALSE	NA	IGHV7-4-1	IGHD3-22	IGHJ4	IGLV4-69	IGLJ3	IGHV7-4-1/13/IGLV4-69/10/0	clonally expanded
AB-001491	not reactive	NA	NT			1	20	11.6	51	228	012M	not protected	FALSE	FALSE	IGHV4-39	IGHD3-10	IGHJ5	IGLV7-43	IGLJ2	IGHV4-39/12/IGLV7-43/10/0	clonally expanded
AB-001492	reactive	NANP6	NT	87	300µg	7	14	3.8	26	49	Fx017M	not protected	FALSE	NA	IGHV3-30	IGHD1-20	IGHJ6	IGKV1-9	IGKJ4	IGHV3-30/17/IGKV1-9/10/0	clonally expanded
AB-001493	reactive	NANP6	NT			2	14	4.7	2	23	Fx017M	not protected	FALSE	NA	IGHV3-33	IGHD3-9	IGHJ5	IGLV1-40	IGLJ2	IGHV3-33/16/IGLV1-40/12/0	clonally expanded
AB-001494	not reactive	NA	NT			2	25	6.8	7	49	Fx017M	not protected	TRUE	NA	IGHV3-9	IGHD4-17	IGHJ3	IGLV1-51	IGLJ2	IGHV3-9/13/IGLV1-51/12/0	clonally expanded
AB-001495	reactive	NANP6	NT	96	300µg	4	16	6.3	7	234	012M	not protected	TRUE	NA	IGHV3-33	IGHD2-15	IGHJ5	IGLV1-40	IGLJ1	IGHV3-33/18/IGLV1-40/12/0	clonally expanded
AB-001496	not reactive	NA	NT			4	6	2.8	33	207	012M	protected	FALSE	FALSE	IGHV3-30	IGHD6-19	IGHJ4	IGLV2-11	IGLJ2	IGHV3-30/19/IGLV2-11/11/0	clonally expanded
AB-001497	not reactive	NA	NT			3	3	4.7	2	205	012M	protected	FALSE	FALSE	IGHV1-69	IGHD4-17	IGHJ3	IGKV3-15	IGKJ2	IGHV1-69/16/IGKV3-15/11/0	clonally expanded
AB-001498	not reactive	NA	NT			8	3	1.7	39	216	012M	protected	FALSE	NA	IGHV3-21	IGHD2-15	IGHJ3	IGLV1-44	IGLJ2	IGHV3-21/20/IGLV1-44/12/0	clonally expanded
AB-001499	not reactive	NA	NT			6	8	4	42	208	012M	not protected	FALSE	NA	IGHV5-51	IGHD2-21	IGHJ4	IGKV3-15	IGKJ1	IGHV5-51/12/IGKV3-15/10/0	clonally expanded
AB-001500	reactive	NANP6	NT	75	300µg	3	8	5.6	7	209	012M	protected	FALSE	NA	IGHV3-49	IGHD4-17	IGHJ4	IGLV2-14	IGLJ2	IGHV3-49/15/IGLV2-14/12/0	clonally expanded
AB-001501	not reactive	NA	NT			4	7	3.2	58	236	012M	protected	FALSE	NA	IGHV4-4	IGHD4-17	IGHJ4	IGKV3-20	IGKJ3	IGHV4-4/13/IGKV3-20/10/0	clonally expanded
AB-001502	reactive	C-terminal (Pf16)	NT			2	11	6.4	44	228	012M	not protected	FALSE	TRUE	IGHV3-21	IGHD6-13	IGHJ4	IGLV3-21	IGLJ2	IGHV3-21/16/IGLV3-21/10/0	clonally expanded
AB-001503	reactive	NANP6	NT			2	25	9.9	8	234	012M	not protected	FALSE	NA	IGHV3-33	IGHD3-22	IGHJ4	IGKV2-30	IGKJ1	IGHV3-33/19/IGKV2-30/9/0	clonally expanded
AB-001504	reactive	C-terminal (Pf16)	NT			4	12	4.6	12	202	012M	not protected	FALSE	TRUE	IGHV4-39	IGHD1-26	IGHJ5	IGKV3-15	IGKJ1	IGHV4-39/22/IGKV3-15/10/0	clonally expanded
AB-001505	not reactive	NA	NT			1	15	8.4	7	216	012M	protected	FALSE	NA	IGHV3-48	IGHD2-21	IGHJ4	IGLV2-23	IGLJ1	IGHV3-48/14/IGLV2-23/11/0	clonally expanded
AB-001506	not reactive	NA	NT			11	5	2	48	234	012M	not protected	FALSE	NA	IGHV3-21	IGHD3-10	IGHJ4	IGLV2-23	IGLJ2	IGHV3-21/19/IGLV2-23/12/0	clonally expanded
AB-001507	not reactive	NA	NT			5	5	2.4	33	207	012M	protected	FALSE	FALSE	IGHV3-20	IGHD6-19	IGHJ2	IGKV1-5	IGKJ1	IGHV3-20/15/IGKV1-5/10/0	clonally expanded
AB-001508	reactive	NANP6	NT	85	300µg	3	13	6.4	13	208	012M	not protected	FALSE	NA	IGHV3-33	IGHD6-19	IGHJ5	IGKV4-1	IGKJ4	IGHV3-33/16/IGKV4-1/11/0	clonally expanded
AB-001509	not reactive	NA	NT			4	14	3.3	47	25	Fx017M	not protected	FALSE	FALSE	IGHV3-23	IGHD5-12	IGHJ4	IGKV3-20	IGKJ1	IGHV3-23/22/IGKV3-20/10/0	clonally expanded
AB-001510	reactive	NANP6	NT	94	300µg	4	18	7	22	230	012M	not protected	TRUE	FALSE	IGHV3-33	IGHD2-21	IGHJ6	IGKV1-5	IGKJ2	IGHV3-33/17/IGKV1-5/9/0	clonally expanded
AB-001511	reactive	NANP6	NT	95	300µg	4	16	5.1	4	229	012M	protected	FALSE	NA	IGHV3-33	IGHD3-22	IGHJ6	IGKV2-30	IGKJ2	IGHV3-33/16/IGKV2-30/9/0	clonally expanded
AB-001512	reactive	C-terminal (Pf16)	NT			2	8	9.4	37	54	Fx017M	not protected	FALSE	TRUE	IGHV3-30	IGHD2-2	IGHJ6	IGKV2-28	IGKJ3	IGHV3-30/26/IGKV2-28/10/0	clonally expanded
AB-001513	reactive	NANP6	NT	88	300µg	1	43	13	4	203	012M	protected	FALSE	TRUE	IGHV3-33	IGHD4-17	IGHJ2	IGLV1-40	IGLJ2	IGHV3-33/14/IGLV1-40/12/0	clonally expanded
AB-001514	not reactive	NA	NT			3	10	4.7	7	207	012M	protected	FALSE	TRUE	IGHV3-9	IGHD1-26	IGHJ4	IGKV4-1	IGKJ4	IGHV3-9/14/IGKV4-1/10/0	clonally expanded
AB-001515	not reactive	NA	NT			1	21	7	23	23	Fx017M	not protected	TRUE	NA	IGHV3-74	IGHD3-10	IGHJ4	IGLV2-11	IGLJ2	IGHV3-74/16/IGLV2-11/13/0	clonally expanded
AB-001516	reactive	NANP6	NT	74	300µg	3	4	4.7	41	54	Fx017M	not protected	FALSE	TRUE	IGHV3-30	IGHD3-3	IGHJ6	IGLV1-40	IGLJ3	IGHV3-30/24/IGLV1-40/12/0	clonally expanded
AB-001517	reactive	NANP6	NT	91	300µg	3	23	8.9	35	230	012M	not protected	TRUE	TRUE	IGHV3-33	IGHD3-3	IGHJ6	IGKV2D-29	IGKJ1	IGHV3-33/15/IGKV2D-29/9/0	clonally expanded
AB-001518	not reactive	NA	NT			9	7	2.8	55	234	012M	not protected	FALSE	NA	IGHV3-23	IGHD6-19	IGHJ4	IGKV1-33	IGKJ2	IGHV3-23/15/IGKV1-33/11/0	clonally expanded
AB-001519	not reactive	NA	NT			5	9	4.5	63	208	012M	not protected	FALSE	NA	IGHV4-34	IGHD3-9	IGHJ2	IGKV1-9	IGKJ1	IGHV4-34/28/IGKV1-9/10/0	clonally expanded
AB-001520	not reactive	NA	NT			5	7	2.3	67	23	Fx017M	not protected	FALSE	NA	IGHV3-7	IGHD3-22	IGHJ4	IGKV3-20	IGKJ3	IGHV3-7/9/IGKV3-20/10/0	clonally expanded
AB-001521	not reactive	NA	NT			5	5	3.1	45	38	Fx017M	protected	FALSE	NA	IGHV3-21	IGHD2-15	IGHJ4	IGKV3-15	IGKJ1	IGHV3-21/15/IGKV3-15/11/0	clonally expanded
AB-001523	not reactive	NA	NT			2	4	5.7	53	1	Fx017M	protected	FALSE	NA	IGHV3-33	IGHD3-10	IGHJ4	IGKV1-17	IGKJ1	IGHV3-33/10/IGKV1-17/10/0	clonally expanded
AB-001524	indeterminate	NA	NT			2	4	5.7	52	1	Fx017M	protected	FALSE	NA	IGHV3-7	IGHD5-5	IGHJ4	IGKV3-20	IGKJ3	IGHV3-7/13/IGKV3-20/10/0	clonally expanded
AB-001525	reactive	C-terminal (Pf16)	NT			3	3	4.3	34	1	Fx017M	protected	FALSE	NA	IGHV3-11	IGHD1-26	IGHJ6	IGLV3-1	IGLJ2	IGHV3-11/18/IGLV3-1/10/0	clonally expanded
AB-001526	not reactive	NA	NT			4	9	3.6	26	48	Fx017M	protected	TRUE	NA	IGHV3-33	IGHD6-19	IGHJ5	IGKV3D-11	IGKJ5	IGHV3-33/18/IGKV3D-11/10/0	clonally expanded
AB-001527	indeterminate	NA	NT			5	8	3.2	45	48	Fx017M	protected	FALSE	NA	IGHV4-34	IGHD3-22	IGHJ1	IGLV3-19	IGLJ1	IGHV4-34/20/IGLV3-19/13/0	clonally expanded
AB-001528	reactive	NANP6	NT			1	9	5.7	30	52	Fx017M	protected	FALSE	NA	IGHV3-33	IGHD6-6	IGHJ3	IGKV3-15	IGKJ1	IGHV3-33/17/IGKV3-15/9/0	clonally expanded
AB-001529	reactive	NANP6	NT	99	300µg	7	1	NA	17	52	Fx017M	protected	TRUE	NA	IGHV3-33	IGHD4-17	IGHJ3	IGKV1-5	IGKJ1	IGHV3-33/17/IGKV1-5/9/2	1 PB
AB-001530	not reactive	NA	NT			2	6	3.8	23	52	Fx017M	protected	FALSE	NA	IGHV3-53	IGHD7-27	IGHJ3	IGLV2-8	IGLJ3	IGHV3-53/17/IGLV2-8/11/0	clonally expanded
AB-001531	reactive	NANP6	NT			4	3	8.1	18	16	Fx017M	protected	FALSE	TRUE	IGHV3-33	IGHD4-17	IGHJ3	IGKV1-5	IGKJ1	IGHV3-33/22/IGKV1-5/9/0	clonally expanded
AB-001532	reactive	NANP6	NT			5	2	5.4	29	16	Fx017M	protected	FALSE	TRUE	IGHV3-33	IGHD1-26	IGHJ4	IGLV2-14	IGLJ3	IGHV3-33/15/IGLV2-14/6/0	clonally expanded
AB-001533	reactive	NANP6	NT	100	300µg	2	23	14.2	20	38	Fx017M	protected	FALSE	NA	IGHV3-30	IGHD3-22	IGHJ4	IGKV2-24	IGKJ2	IGHV3-30/16/IGKV2-24/9/0	clonally expanded
AB-001534	reactive	C-terminal (Pf16)	NT			4	6	3.7	23	38	Fx017M	protected	FALSE	NA	IGHV3-21	IGHD3-9	IGHJ3	IGKV3-20	IGKJ1	IGHV3-21/20/IGKV3-20/9/0	clonally expanded
AB-001535	reactive	NANP6	NT			3	8	3.3	12	6	Fx017M	protected	FALSE	NA	IGHV3-49	IGHD2-2	IGHJ4	IGKV3-11	IGKJ1	IGHV3-49/14/IGKV3-11/9/0	clonally expanded
AB-001536	reactive	NANP6	NT			4	7	2.9	13	6	Fx017M	protected	TRUE	NA	IGHV3-49	IGHD6-6	IGHJ4	IGKV2D-29	IGKJ1	IGHV3-49/13/IGKV2D-29/10/0	clonally expanded
AB-001537	reactive	NANP6	NT			5	1	NA	2	1	Fx017M	protected	FALSE	NA	IGHV3-33	IGHD3-3	IGHJ4	IGKV1-5	IGKJ1	IGHV3-33/17/IGKV1-5/9/1	1 PB
AB-001538	reactive	NANP6	NT			1	5	7.1	9	1	Fx017M	protected	FALSE	NA	IGHV3-23	IGHD4-17	IGHJ4	IGKV4-1	IGKJ1	IGHV3-23/12/IGKV4-1/10/0	clonally expanded
AB-001539	indeterminate	NA	NT			1	5	7.1	24	1	Fx017M	protected	FALSE	NA	IGHV3-43	IGHD6-6	IGHJ4	IGLV3-21	IGLJ2	IGHV3-43/14/IGLV3-21/12/0	clonally expanded
AB-001540	reactive	NANP6	NT			10	1	NA	8	216	012M	protected	FALSE	NA	IGHV3-33	IGHD3-10	IGHJ5	IGKV4-1	IGKJ4	IGHV3-33/12/IGKV4-1/10/1	1 PB
AB-001541	reactive	NANP6	NT			12	4	1.3	4	229	012M	protected	FALSE	NA	IGHV3-33	IGHD3-22	IGHJ4	IGKV1-39	IGKJ3	IGHV3-33/16/IGKV1-39/9/0	clonally expanded
AB-001542	not reactive	NA	NT			5	11	4.4	27	234	012M	not protected	FALSE	NA	IGHV3-15	IGHD6-19	IGHJ5	IGLV7-43	IGLJ3	IGHV3-15/10/IGLV7-43/10/0	clonally expanded
AB-001543	reactive	not reactive, peptide ELISAs	NT			11	5	1.5	9	203	012M	protected	FALSE	TRUE	IGHV3-48	IGHD3-3	IGHJ6	IGKV3-20	IGKJ1	IGHV3-48/23/IGKV3-20/10/0	clonally expanded
AB-001544	reactive	NANP6	NT	100	300µg	7	5	1.7	38	23	Fx017M	not protected	TRUE	NA	IGHV3-30	IGHD6-6	IGHJ4	IGKV1-5	IGKJ1	IGHV3-30/13/IGKV1-5/10/0	clonally expanded
AB-001545	reactive	NANP6	NT	98	300µg	7	9	2.7	0	203	012M	protected	TRUE	TRUE	IGHV3-33	IGHD4-4	IGHJ5	IGKV3-11	IGKJ5	IGHV3-33/15/IGKV3-11/9/0	clonally expanded
AB-001546	not reactive	NA	NT			9	5	2.5	12	208	012M	not protected	FALSE	NA	IGHV3-21	IGHD2-15	IGHJ6	IGLV3-25	IGLJ2	IGHV3-21/15/IGLV3-25/12/0	clonally expanded
AB-001547	reactive	NANP6	NT			6	3	2.1	11	209	012M	protected	TRUE	NA	IGHV5-51	IGHD3-22	IGHJ4	IGKV2-30	IGKJ2	IGHV5-51/16/IGKV2-30/10/0	clonally expanded
AB-001548	indeterminate	NA	NT			8	6	2.3	3	202	012M	not protected	FALSE	FALSE	IGHV1-18	IGHD3-10	IGHJ5	IGKV4-1	IGKJ2	IGHV1-18/22/IGKV4-1/10/0	clonally expanded
AB-001549	indeterminate	NA	NT			7	2	1.4	12	209	012M	protected	FALSE	NA	IGHV3-30	IGHD3-9	IGHJ6	IGLV3-19	IGLJ2	IGHV3-30/23/IGLV3-19/12/0	clonally expanded
AB-001550	reactive	C-terminal (Pf16)	NT			8	6	2.3	14	202	012M	not protected	FALSE	FALSE	IGHV3-23	IGHD3-22	IGHJ4	IGKV1-33	IGKJ4	IGHV3-23/18/IGKV1-33/10/0	clonally expanded
AB-001551	reactive	NANP6	NT	95	300µg	4	16	6.3	10	234	012M	not protected	FALSE	NA	IGHV3-49	IGHD2-15	IGHJ4	IGKV3-15	IGKJ1	IGHV3-49/13/IGKV3-15/9/0	clonally expanded
AB-001552	not reactive	NA	NT			8	8	2.2	7	233	012M	protected	FALSE	FALSE	IGHV3-15	IGHD5-5	IGHJ4	IGLV3-1	IGLJ2	IGHV3-15/13/IGLV3-1/11/0	clonally expanded
AB-001553	not reactive	NA	NT			5	2	2.4	50	54	Fx017M	not protected	TRUE	FALSE	IGHV3-33	IGHD2-2	IGHJ5	IGKV1-39	IGKJ4	IGHV3-33/15/IGKV1-39/11/2	clonally expanded
AB-001554	reactive	NANP6	NT	98	300µg	6	5	2.8	7	216	012M	protected	TRUE	NA	IGHV3-33	IGHD3-10	IGHJ3	IGKV2-30	IGKJ4	IGHV3-33/18/IGKV2-30/10/0	clonally expanded
AB-001555	reactive	NANP6	NT			1	35	13.9	2	234	012M	not protected	TRUE	NA	IGHV3-30	IGHD6-13	IGHJ3	IGKV1-5	IGKJ1	IGHV3-30/17/IGKV1-5/9/0	clonally expanded
AB-001556	not reactive	NA	NT			6	8	3.1	6	202	012M	not protected	FALSE	FALSE	IGHV3-21	IGHD3-16	IGHJ4	IGLV2-8	IGLJ1	IGHV3-21/13/IGLV2-8/12/0	clonally expanded
AB-001557	reactive	NANP6	NT	87	300µg	7	6	2.3	13	230	012M	not protected	TRUE	TRUE	IGHV3-33	IGHD3-16	IGHJ5	IGLV1-40	IGLJ1	IGHV3-33/19/IGLV1-40/12/0	clonally expanded
AB-001558	reactive	NANP6	NT	100	300µg	5	4	2.8	12	209	012M	protected	FALSE	NA	IGHV3-33	IGHD4-17	IGHJ3	IGKV3-15	IGKJ1	IGHV3-33/18/IGKV3-15/9/0	clonally expanded
AB-001559	indeterminate	NA	NT			6	3	1.7	45	228	012M	not protected	FALSE	FALSE	IGHV3-48	IGHD4-17	IGHJ3	IGKV4-1	IGKJ2	IGHV3-48/16/IGKV4-1/10/0	clonally expanded
AB-001560	indeterminate	NA	NT			1	18	8.9	11	208	012M	not protected	TRUE	NA	IGHV3-30	IGHD1-26	IGHJ4	IGLV3-25	IGLJ2	IGHV3-30/13/IGLV3-25/12/0	clonally expanded
AB-001561	reactive	NANP6	NT			5	5	2.4	7	207	012M	protected	FALSE	FALSE	IGHV3-33	IGHD4-17	IGHJ4	IGKV2-24	IGKJ2	IGHV3-33/17/IGKV2-24/9/0	clonally expanded
AB-001562	not reactive	NA	NT			4	2	3.1	24	205	012M	protected	FALSE	TRUE	IGHV3-23	IGHD6-19	IGHJ4	IGLV2-14	IGLJ1	IGHV3-23/13/IGLV2-14/11/0	clonally expanded
AB-001563	indeterminate	NA	NT			12	4	0.94	38	25	Fx017M	not protected	FALSE	FALSE	IGHV3-30	IGHD3-16	IGHJ4	IGKV3-15	IGKJ1	IGHV3-30/19/IGKV3-15/11/0	clonally expanded
AB-001564	not reactive	NA	NT			11	5	1.3	13	233	012M	protected	TRUE	TRUE	IGHV3-21	IGHD3-10	IGHJ4	IGLV1-44	IGLJ3	IGHV3-21/14/IGLV1-44/12/0	clonally expanded
AB-001565	reactive	NANP6	NT	49	300µg	12	4	1.3	51	229	012M	protected	FALSE	NA	IGHV1-2	IGHD6-6	IGHJ4	IGKV1-39	IGKJ1	IGHV1-2/15/IGKV1-39/9/0	clonally expanded
AB-001566	reactive	NANP6	NT			9	3	1	17	23	Fx017M	not protected	TRUE	NA	IGHV3-33	IGHD3-22	IGHJ4	IGKV3-15	IGKJ3	IGHV3-33/17/IGKV3-15/9/0	clonally expanded
AB-001567	not reactive	NA	NT			7	9	2.9	7	229	012M	protected	TRUE	NA	IGHV3-21	IGHD3-10	IGHJ6	IGKV3-11	IGKJ5	IGHV3-21/14/IGKV3-11/10/0	clonally expanded
AB-001568	reactive	NANP6	NT			6	16	4.3	24	49	Fx017M	not protected	TRUE	NA	IGHV1-2	IGHD3-16	IGHJ3	IGKV2-28	IGKJ4	IGHV1-2/15/IGKV2-28/10/0	clonally expanded
AB-001569	not reactive	NA	NT			6	3	2.1	10	209	012M	protected	FALSE	NA	IGHV3-33	IGHD6-19	IGHJ4	IGKV1-16	IGKJ4	IGHV3-33/14/IGKV1-16/10/0	clonally expanded
AB-001570	indeterminate	NA	NT			8	8	2.4	19	203	012M	protected	TRUE	TRUE	IGHV1-69	IGHD2-2	IGHJ6	IGKV3D-20	IGKJ3	IGHV1-69/20/IGKV3D-20/9/0	clonally expanded
AB-001571	reactive	NANP6	NT			11	5	1.3	9	233	012M	protected	FALSE	TRUE	IGHV3-30	IGHD2-15	IGHJ3	IGKV3-15	IGKJ1	IGHV3-30/22/IGKV3-15/9/0	clonally expanded
AB-001572	reactive	NANP6	NT			6	10	4	7	234	012M	not protected	FALSE	NA	IGHV3-33	IGHD2-15	IGHJ3	IGKV2-29	IGKJ1	IGHV3-33/15/IGKV2-29/9/0	clonally expanded
AB-001573	not reactive	NA	NT			8	6	2.3	7	202	012M	not protected	FALSE	FALSE	IGHV3-33	IGHD3-9	IGHJ4	IGKV1-12	IGKJ1	IGHV3-33/17/IGKV1-12/10/0	clonally expanded
AB-001574	reactive	NANP6	NT			7	14	3.8	21	49	Fx017M	not protected	TRUE	NA	IGHV3-30	IGHD6-13	IGHJ4	IGKV1-5	IGKJ4	IGHV3-30/13/IGKV1-5/11/0	clonally expanded
AB-001575	not reactive	NA	NT			13	1	NA	8	202	012M	not protected	FALSE	FALSE	IGHV1-3	IGHD2-8	IGHJ6	IGKV1-39	IGKJ3	IGHV1-3/27/IGKV1-39/11/0	1 PB
AB-001576	not reactive	NA	NT			12	6	1.6	21	49	Fx017M	not protected	FALSE	NA	IGHV3-30	IGHD6-25	IGHJ6	IGLV6-57	IGLJ3	IGHV3-30/14/IGLV6-57/10/0	clonally expanded
AB-001577	reactive	NANP6	NT	100	300µg	7	9	2.1	27	25	Fx017M	not protected	FALSE	FALSE	IGHV3-49	IGHD1-26	IGHJ4	IGKV3-20	IGKJ1	IGHV3-49/14/IGKV3-20/10/0	clonally expanded
AB-001578	reactive	NANP6	NT	91	300µg	8	8	2.5	8	229	012M	protected	TRUE	NA	IGHV3-33	IGHD3-22	IGHJ4	IGKV3-11	IGKJ3	IGHV3-33/18/IGKV3-11/10/0	clonally expanded
																					ID, identifier; NA, not applicable; NT, not tested; P3D, post-third dose RTS,S
																					aLineages observed with only 1 PB lack evidence of recent expansion and noted as "NA"
																					bNumber of nucleotides divergent from germline in heavy plus light chains
																					cmAb is from a recalled lineages (see methods) or NA indicates mAbs from vaccinees from whom P4D samples were not sequenced

## Sheet: Supplementary Table 1
Supplementary Table 1 | Plasmablasts isolated and sequenced from PBMC of RTS,S vaccinees
		Number of PB Sequenced			P3D sample				P4D sample				CHMI status
Vaccinee ID	RTS,S dose	P3D Sample	P4D Sample		% PB/B cells	% PB/PBMC	% B cells/PBMC		% PB/B cells	% PB/PBMC	% B cells/PBMC		P3D	P4D
1	Fx017M	263	NA		0.612	0.034	5.629		NA	NA	NA		P	NA
3	Fx017M	672	539		4.415	0.253	5.738		3.687	0.296066	8.03		P	P
5	Fx017M	620	944		4.052	0.223	5.507		1.309	0.116108	8.87		P	P
6	Fx017M	520	NA		1.039	0.056	5.344		NA	NA	NA		P	NA
7	Fx017M	374	811		0.563	0.056	9.986		0.477	0.0541395	11.35		P	P
8	Fx017M	596	NA		0.862	0.063	7.329		NA	NA	NA		P	NA
14	Fx017M	536	735		2.052	0.158	7.696		0.733	0.0708811	9.67		P	NP
15	Fx017M	529	NA		1.506	0.146	9.676		NA	NA	NA		P	NA
16	Fx017M	136	358		0.627	0.027	4.242		0.965	0.0408195	4.23		P	P
22	Fx017M	476	NA		2.042	0.237	11.608		NA	NA	NA		P	NA
23	Fx017M	586	NA		1.179	0.112	9.497		NA	NA	NA		NP	NA
24	Fx017M	491	NA		0.569	0.026	4.49		NA	NA	NA		P	NA
25	Fx017M	626	5		5.864	0.273	4.657		0.687	0.0436932	6.36		NP	P
26	Fx017M	516	NA		0.846	0.078	9.237		NA	NA	NA		P	NA
29	Fx017M	574	NA		0.686	0.053	7.734		NA	NA	NA		P	NA
34	Fx017M	735	432		1.499	0.127	8.457		0.888	0.0854256	9.62		P	P
38	Fx017M	397	NA		0.542	0.048	8.872		NA	NA	NA		P	NA
39	Fx017M	693	NA		1.771	0.084	4.731		NA	NA	NA		P	NA
40	Fx017M	685	NA		3.077	0.171	5.56		NA	NA	NA		P	NA
41	Fx017M	606	84		0.63	0.042	6.65		0.209	0.0186219	8.91		P	P
46	Fx017M	474	769		9.787	0.522	5.334		3.654	0.1678	4.591		P	P
48	Fx017M	583	NA		3.697	0.091	2.45		NA	NA	NA		P	NA
49	Fx017M	569	NA		1.361	0.106	7.777		NA	NA	NA		NP	NA
51	Fx017M	607	NA		1.972	0.131	6.642		NA	NA	NA		P	NA
52	Fx017M	401	NA		0.726	0.026	3.554		NA	NA	NA		P	NA
53	Fx017M	565	842		0.724	0.032	4.467		0.664	0.0518584	7.81		P	P
54	Fx017M	236	1027		0.838	0.034	4.114		1.114	0.0715188	6.42		NP	P
60	Fx017M	632	NA		1.262	0.061	4.816		NA	NA	NA		P	NA
63	Fx017M	206	NA		0.709	0.015	2.12		NA	NA	NA		P	NA
64	Fx017M	940	777		2.467	0.114	4.64		1.692	0.112687	6.66		P	P
201	012M	167	NA		1.381	0.097	7.027		NA	NA	NA		P	NA
202	012M	402	653		8.98	0.425	4.736		1.126	0.0657584	5.84		NP	NP
203	012M	592	923		2.412	0.131	5.425		2.293	0.144	6.28		P	NP
205	012M	193	511		1.049	0.062	5.87		0.663	0.0661674	9.98		P	NP
207	012M	469	177		1.274	0.039	3.098		0.97	0.031816	3.28		P	P
208	012M	425	NA		1.285	0.083	6.448		NA	NA	NA		NP	NA
209	012M	324	NA		0.918	0.063	6.878		NA	NA	NA		P	NA
216	012M	430	NA		1.458	0.15	10.302		NA	NA	NA		P	NA
221	012M	385	NA		1.067	0.131	12.266		NA	NA	NA		P	NA
228	012M	509	477		4.864	0.27	5.556		2.083	0.137478	6.6		NP	P
229	012M	561	NA		1.017	0.059	5.764		NA	NA	NA		P	NA
230	012M	482	385		1.618	0.091	5.597		0.647	0.0357	5.527		NP	P
233	012M	561	180		2.233	0.161	7.229		0.521	0.0312079	5.99		P	NP
234	012M	403	NA		2.127	0.071	3.34		NA	NA	NA		NP	NA
236	012M	572	NA		1.35	0.09	6.663		NA	NA	NA		P	NA
														NA, not applicable; P, protected; NP, not protected; P3D, post-third dose RTS,S; P4D, post-fourth dose RTS,S
