# Supplementary material for: A candidate antibody drug for prevention of malaria
Source: Nat Med. 2024 Jan 2;30(1):117–29. doi: 10.1038/s41591-023-02659-z (PMC10803262; doi:10.1038/s41591-023-02659-z)
Supplement: Supplementary file 4 — An Excel file with two worksheets, ‘Data’ and ‘Notes’. Data contains a table with the binding data used to report analyses in Figs. 2b–g and 3d–j, Extended Data Fig. 4 and Extended Data Table 1. Notes describes how replicates of a comparator control were utilized. [file 41591_2023_2659_MOESM4_ESM.xlsx]

## Sheet: Data
Antibody ID	Antigen	kon				koff				KD
		kon-1 (M-1 s-1)	kon-2 (M-1 s-1)	kon-mean (M-1 s-1)	kon-fold change	koff-1 (s-1)	koff-2 (s-1)	koff-mean (s-1)	koff-fold change	KD-1 (M)	KD-2 (M)	KD-mean (M)	KD-fold change
AB-007104	CSP	672402	1.05035e+06	861377	1.56209	5.75177e-05	3.07201e-05	4.41189e-05	1.87232	8.55406e-11	2.92474e-11	5.7394e-11	2.92472
AB-007088	CSP	121120	120796	120958	1.00268	2.43882e-05	2.75746e-05	2.59814e-05	1.13065	2.01356e-10	2.28274e-10	2.14815e-10	1.13369
AB-007103	CSP	884862	754928	819895	1.17212	1.89844e-05	1.54577e-05	1.72211e-05	1.22815	2.14546e-11	2.04758e-11	2.09652e-11	1.04781
AB-000224	CSP	374830	214978	294904	1.74358	1e-05	1e-05	1e-05	1	2.66788e-11	4.65164e-11	3.65976e-11	1.74358
AB-000399	CSP	81768.7	78849.9	80309.3	1.03702	2.59792e-05	2.61442e-05	2.60617e-05	1.00635	3.17716e-10	3.3157e-10	3.24643e-10	1.0436
AB-007114	CSP	131132	102935	117034	1.27393	1e-05	1e-05	1e-05	1	7.62589e-11	9.71484e-11	8.67036e-11	1.27393
AB-001529	CSP	123607	113134	118370	1.09257	2.33137e-05	3.01786e-05	2.67461e-05	1.29446	1.88612e-10	2.6675e-10	2.27681e-10	1.41428
AB-000364	CSP	311728	351640	331684	1.12803	1e-05	1e-05	1e-05	1	3.20793e-11	2.84382e-11	3.02587e-11	1.12803
AB-001480	CSP	60307.7	85548.1	72927.9	1.41853	3.85775e-05	3.38517e-05	3.62146e-05	1.1396	6.39677e-10	3.95703e-10	5.1769e-10	1.61656
AB-007176	CSP	405688	332770	369229	1.21913	1.97285e-05	1.6673e-05	1.82008e-05	1.18326	4.86298e-11	5.01038e-11	4.93668e-11	1.03031
AB-000317	CSP	97931.7	228310	163121	2.33132	1e-05	1e-05	1e-05	1	1.02112e-10	4.38001e-11	7.29561e-11	2.33132
AB-000317	CSP	284795	275869	280332	1.03235	1.00764e-05	1e-05	1.00382e-05	1.00764	3.53811e-11	3.6249e-11	3.5815e-11	1.02453
AB-007131	CSP	295494	282883	289189	1.04458	1e-05	2.06916e-05	1.53458e-05	2.06916	3.38417e-11	7.31455e-11	5.34936e-11	2.1614
AB-007101	CSP	49176.9	102405	75790.9	2.08237	5.57743e-05	5.56166e-05	5.56955e-05	1.00284	1.13416e-09	5.43106e-10	8.38631e-10	2.08828
AB-007161	CSP	74068.5	83102.1	78585.3	1.12196	9.10669e-05	9.55801e-05	9.33235e-05	1.04956	1.2295e-09	1.15015e-09	1.18982e-09	1.06898
AB-007121	CSP	508030	473762	490896	1.07233	1.1543e-05	1.3819e-05	1.2681e-05	1.19718	2.2721e-11	2.91687e-11	2.59449e-11	1.28378
AB-007173	CSP	320694	358559	339627	1.11807	1e-05	2.68634e-05	1.84317e-05	2.68634	3.11824e-11	7.49202e-11	5.30513e-11	2.40265
AB-007154	CSP	466277	510001	488139	1.09377	1e-05	1.63437e-05	1.31719e-05	1.63437	2.14465e-11	3.20465e-11	2.67465e-11	1.49425
AB-007083	CSP	105287	121320	113304	1.15228	1.45937e-05	1.73203e-05	1.5957e-05	1.18683	1.38608e-10	1.42765e-10	1.40687e-10	1.02998
AB-001558	CSP	7424.32	13326.9	10375.6	1.79503	1e-05	1e-05	1e-05	1	1.34692e-09	7.50363e-10	1.04864e-09	1.79503
AB-001387	CSP	267102	405785	336443	1.51921	0.000121344	0.00011894	0.000120142	1.02021	4.54299e-10	2.93111e-10	3.73705e-10	1.54992
AB-007163	CSP	822626	1.08133e+06	951979	1.31449	1e-05	1e-05	1e-05	1	1.21562e-11	9.24786e-12	1.0702e-11	1.31449
AB-007087	CSP	161909	194452	178181	1.201	1.06839e-05	1.25725e-05	1.16282e-05	1.17677	6.59873e-11	6.46562e-11	6.53217e-11	1.02059
AB-000397	CSP	223379	167057	195218	1.33714	1.20854e-05	1.25419e-05	1.23136e-05	1.03777	5.41024e-11	7.50753e-11	6.45888e-11	1.38765
AB-001428	CSP	121881	132450	127165	1.08671	6.67948e-05	8.2806e-05	7.48004e-05	1.23971	5.48031e-10	6.25189e-10	5.8661e-10	1.14079
AB-007178	CSP	220965	228503	224734	1.03411	2.99735e-05	2.3693e-05	2.68333e-05	1.26508	1.35649e-10	1.03688e-10	1.19668e-10	1.30824
AB-000391	CSP	180189	137047	158618	1.3148	2.06565e-05	1.61935e-05	1.8425e-05	1.2756	1.14638e-10	1.1816e-10	1.16399e-10	1.03072
AB-007120	CSP	214817	183925	199371	1.16796	2.60078e-05	3.86549e-05	3.23313e-05	1.48628	1.21069e-10	2.10167e-10	1.65618e-10	1.73592
AB-007110	CSP	219061	261205	240133	1.19238	1e-05	1e-05	1e-05	1	4.56494e-11	3.82841e-11	4.19667e-11	1.19238
AB-000334	CSP	31025.9	31839.8	31432.9	1.02623	1.98769e-05	1.62486e-05	1.80628e-05	1.2233	6.40657e-10	5.10323e-10	5.7549e-10	1.2554
AB-007096	CSP	48286.2	58885	53585.6	1.2195	1.04427e-05	1.13483e-05	1.08955e-05	1.08672	2.16267e-10	1.9272e-10	2.04494e-10	1.12218
AB-007123	CSP	105468	127028	116248	1.20442	3.0302e-05	1.86625e-05	2.44823e-05	1.62368	2.8731e-10	1.46917e-10	2.17114e-10	1.95559
AB-001472	CSP	49645.5	62545.9	56095.7	1.25985	4.785e-05	6.19079e-05	5.4879e-05	1.29379	9.63834e-10	9.89799e-10	9.76817e-10	1.02694
AB-007182	CSP	338665	358644	348655	1.05899	6.3276e-05	4.64192e-05	5.48476e-05	1.36314	1.86839e-10	1.2943e-10	1.58135e-10	1.44356
AB-001554	CSP	47523.4	42419.6	44971.5	1.12032	2.38288e-05	2.24587e-05	2.31437e-05	1.06101	5.01411e-10	5.2944e-10	5.15426e-10	1.0559
AB-007130	CSP	246362	285297	265830	1.15804	5.79704e-05	4.73586e-05	5.26645e-05	1.22407	2.35306e-10	1.65997e-10	2.00652e-10	1.41753
AB-007168	CSP	241421	262601	252011	1.08773	1e-05	1e-05	1e-05	1	4.14214e-11	3.80807e-11	3.9751e-11	1.08773
AB-000356	CSP	80518.2	104920	92719.3	1.30307	2.04158e-05	2.46333e-05	2.25245e-05	1.20658	2.53555e-10	2.3478e-10	2.44168e-10	1.07997
AB-007150	CSP	501713	565879	533796	1.12789	1e-05	1e-05	1e-05	1	1.99317e-11	1.76716e-11	1.88017e-11	1.12789
AB-001455	CSP	121574	232130	176852	1.90937	4.93284e-05	3.88068e-05	4.40676e-05	1.27113	4.05748e-10	1.67177e-10	2.86463e-10	2.42705
AB-007175	CSP	315068	295591	305330	1.06589	1e-05	1e-05	1e-05	1	3.17392e-11	3.38305e-11	3.27848e-11	1.06589
AB-000373	CSP	545233	663296	604264	1.21654	0.000108113	9.4733e-05	0.000101423	1.14124	1.98288e-10	1.42822e-10	1.70555e-10	1.38836
AB-001533	CSP	181059	160981	171020	1.12472	1.59028e-05	1e-05	1.29514e-05	1.59028	8.7832e-11	6.2119e-11	7.49755e-11	1.41393
AB-001458	CSP	337905	612369	475137	1.81225	0.00012173	8.66667e-05	0.000104198	1.40457	3.60248e-10	1.41527e-10	2.50887e-10	2.54544
AB-000231	CSP	404320	493921	449121	1.22161	1e-05	1e-05	1e-05	1	2.47329e-11	2.02461e-11	2.24895e-11	1.22161
AB-001396	CSP	37909.3	49088.1	43498.7	1.29488	1e-05	1e-05	1e-05	1	2.63787e-10	2.03715e-10	2.33751e-10	1.29488
AB-007109	CSP	120425	118717	119571	1.01438	1e-05	1e-05	1e-05	1	8.30395e-11	8.42339e-11	8.36367e-11	1.01438
AB-007090	CSP	71863.7	57836.3	64850	1.24254	1e-05	1e-05	1e-05	1	1.39152e-10	1.72902e-10	1.56027e-10	1.24254
AB-007080	CSP	179157	286458	232808	1.59893	5.74615e-05	3.83164e-05	4.78889e-05	1.49966	3.20733e-10	1.33759e-10	2.27246e-10	2.39785
AB-007102	CSP	244788	283285	264037	1.15727	1e-05	1.21933e-05	1.10966e-05	1.21933	4.08516e-11	4.30423e-11	4.1947e-11	1.05363
AB-000376	CSP	273839	334882	304361	1.22292	8.69031e-05	6.94069e-05	7.8155e-05	1.25208	3.17351e-10	2.07258e-10	2.62304e-10	1.53119
AB-007076	CSP	277693	329428	303560	1.1863	3.59822e-05	3.91236e-05	3.75529e-05	1.0873	1.29576e-10	1.18762e-10	1.24169e-10	1.09105
AB-007106	CSP	29430.7	27021.3	28226	1.08917	1.8043e-05	1.87003e-05	1.83716e-05	1.03643	6.13067e-10	6.92056e-10	6.52562e-10	1.12884
AB-007107	CSP	34981.9	33148.8	34065.3	1.0553	3.63276e-05	4.2714e-05	3.95208e-05	1.1758	1.03847e-09	1.28855e-09	1.16351e-09	1.24082
AB-007111	CSP	308742	298956	303849	1.03273	1e-05	1e-05	1e-05	1	3.23895e-11	3.34498e-11	3.29197e-11	1.03273
AB-007159	CSP	151617	221741	186679	1.46251	1.39262e-05	1.89168e-05	1.64215e-05	1.35836	9.1851e-11	8.53102e-11	8.85806e-11	1.07667
AB-007170	CSP	661430	532467	596948	1.2422	1.21244e-05	1.58966e-05	1.40105e-05	1.31113	1.83305e-11	2.98546e-11	2.40925e-11	1.62868
AB-007165	CSP	338193	357733	347963	1.05778	2.84327e-05	2.71863e-05	2.78095e-05	1.04585	8.40724e-11	7.5996e-11	8.00342e-11	1.10627
AB-007115	CSP	176401	123334	149867	1.43027	3.3391e-05	3.02466e-05	3.18188e-05	1.10396	1.8929e-10	2.45241e-10	2.17266e-10	1.29558
AB-007138	CSP	131461	244901	188181	1.86291	1.21779e-05	1e-05	1.1089e-05	1.21779	9.2635e-11	4.08328e-11	6.67339e-11	2.26864
AB-000327	CSP	339931	338643	339287	1.0038	1e-05	1e-05	1e-05	1	2.94177e-11	2.95296e-11	2.94737e-11	1.0038
AB-007160	CSP	69748.4	70140.6	69944.5	1.00562	2.62357e-05	2.66264e-05	2.6431e-05	1.01489	3.76147e-10	3.79615e-10	3.77881e-10	1.00922
AB-007112	CSP	109851	116497	113174	1.0605	1e-05	1e-05	1e-05	1	9.10324e-11	8.58393e-11	8.84359e-11	1.0605
AB-007142	CSP	163110	125816	144463	1.29642	2.07609e-05	1.73481e-05	1.90545e-05	1.19672	1.27281e-10	1.37885e-10	1.32583e-10	1.08331
AB-007126	CSP	260381	221525	240953	1.1754	2.62148e-05	2.3271e-05	2.47429e-05	1.1265	1.00679e-10	1.05049e-10	1.02864e-10	1.04341
AB-007113	CSP	216404	242999	229702	1.1229	1e-05	1e-05	1e-05	1	4.62098e-11	4.11524e-11	4.36811e-11	1.1229
AB-007108	CSP	90988.8	107204	99096.4	1.17821	1e-05	1e-05	1e-05	1	1.09904e-10	9.328e-11	1.01592e-10	1.17821
AB-007118	CSP	364872	322755	343814	1.13049	1e-05	1e-05	1e-05	1	2.74068e-11	3.09833e-11	2.91951e-11	1.13049
AB-007158	CSP	98407.8	107328	102868	1.09065	4.00653e-05	2.64731e-05	3.32692e-05	1.51344	4.07136e-10	2.46656e-10	3.26896e-10	1.65062
AB-007169	CSP	524342	629521	576931	1.20059	1e-05	1e-05	1e-05	1	1.90715e-11	1.58851e-11	1.74783e-11	1.20059
AB-007139	CSP	524166	427497	475831	1.22613	1.88243e-05	1e-05	1.44122e-05	1.88243	3.59129e-11	2.3392e-11	2.96525e-11	1.53527
AB-000394	CSP	561508	702397	631952	1.25091	7.06282e-05	6.60511e-05	6.83397e-05	1.0693	1.25783e-10	9.40368e-11	1.0991e-10	1.3376
AB-007075	CSP	283179	316021	299600	1.11598	1.94004e-05	4.53088e-05	3.23546e-05	2.33546	6.85094e-11	1.43373e-10	1.05941e-10	2.09275
AB-007077	CSP	295581	416579	356080	1.40936	8.84094e-05	7.21979e-05	8.03036e-05	1.22454	2.99104e-10	1.73311e-10	2.36207e-10	1.72582
AB-007078	CSP	289529	413832	351680	1.42932	5.55581e-05	5.18954e-05	5.37268e-05	1.07058	1.91891e-10	1.25402e-10	1.58647e-10	1.5302
AB-007079	CSP	297857	430095	363976	1.44396	8.30714e-05	7.3336e-05	7.82037e-05	1.13275	2.78897e-10	1.70511e-10	2.24704e-10	1.63565
AB-007081	CSP	334876	513442	424159	1.53323	6.82279e-05	4.97147e-05	5.89713e-05	1.37239	2.03741e-10	9.68264e-11	1.50284e-10	2.10418
AB-007082	CSP	346946	444761	395853	1.28193	6.10075e-05	4.2241e-05	5.16243e-05	1.44427	1.75842e-10	9.49747e-11	1.35408e-10	1.85146
AB-007084	CSP	118919	131719	125319	1.10764	1e-05	1e-05	1e-05	1	8.4091e-11	7.59193e-11	8.00051e-11	1.10764
AB-007085	CSP	191899	205384	198642	1.07027	1e-05	1e-05	1e-05	1	5.21106e-11	4.86893e-11	5.03999e-11	1.07027
AB-007086	CSP	66695.3	57866.3	62280.8	1.15258	1e-05	1e-05	1e-05	1	1.49936e-10	1.72812e-10	1.61374e-10	1.15258
AB-001545	CSP	8227.55	9433.11	8830.33	1.14653	1.20979e-05	1.83596e-05	1.52288e-05	1.51758	1.47042e-09	1.9463e-09	1.70836e-09	1.32364
AB-007089	CSP	93484.5	117122	105303	1.25285	1.13243e-05	2.21856e-05	1.67549e-05	1.95911	1.21136e-10	1.89422e-10	1.55279e-10	1.56372
AB-007091	CSP	29412.2	30035.7	29723.9	1.0212	5.55178e-05	5.65296e-05	5.60237e-05	1.01822	1.88758e-09	1.88208e-09	1.88483e-09	1.00292
AB-007092	CSP	125879	126769	126324	1.00707	0.00121555	0.00124775	0.00123165	1.02649	9.65649e-09	9.84272e-09	9.7496e-09	1.01929
AB-007093	CSP	74178.3	173504	123841	2.33901	3.82714e-05	3.76899e-05	3.79807e-05	1.01543	5.15938e-10	2.17228e-10	3.66583e-10	2.3751
AB-007094	CSP	13337.5	14444.5	13891	1.083	1.78023e-05	1.99274e-05	1.88648e-05	1.11937	1.33475e-09	1.37958e-09	1.35717e-09	1.03359
AB-007095	CSP	28713.1	22324.6	25518.9	1.28616	3.85348e-05	3.71164e-05	3.78256e-05	1.03821	1.34206e-09	1.66257e-09	1.50232e-09	1.23882
AB-007097	CSP	19447.6	26595.2	23021.4	1.36753	1.51871e-05	1.39983e-05	1.45927e-05	1.08492	7.80921e-10	5.26346e-10	6.53634e-10	1.48366
AB-007098	CSP	43969.8	42092	43030.9	1.04461	6.48887e-05	6.83859e-05	6.66373e-05	1.0539	1.47575e-09	1.62468e-09	1.55022e-09	1.10091
AB-007099	CSP	59189.4	87216.1	73202.7	1.47351	3.57974e-05	4.40669e-05	3.99321e-05	1.23101	6.04794e-10	5.05261e-10	5.55027e-10	1.19699
AB-007100	CSP	123582	141211	132397	1.14265	1.83076e-05	2.75211e-05	2.29143e-05	1.50326	1.48142e-10	1.94893e-10	1.71517e-10	1.31558
AB-007184	CSP	253990	280189	267090	1.10315	2.87316e-05	4.51048e-05	3.69182e-05	1.56987	1.13121e-10	1.6098e-10	1.3705e-10	1.42307
AB-001511	CSP	12537.6	11049.6	11793.6	1.13466	1.24501e-05	1.62084e-05	1.43293e-05	1.30187	9.93022e-10	1.46688e-09	1.22995e-09	1.47718
AB-001578	CSP	50003.6	76503.3	63253.5	1.52996	7.00377e-05	4.62853e-05	5.81615e-05	1.51317	1.40065e-09	6.0501e-10	1.00283e-09	2.31509
AB-007105	CSP	25167.8	24438.5	24803.1	1.02984	3.41358e-05	3.9779e-05	3.69574e-05	1.16532	1.35633e-09	1.62772e-09	1.49202e-09	1.20009
AB-007116	CSP	319972	355643	337807	1.11148	0.000185087	0.000205113	0.0001951	1.1082	5.78448e-10	5.76739e-10	5.77593e-10	1.00296
AB-007117	CSP	129137	158676	143907	1.22875	0.000419239	0.000364059	0.000391649	1.15157	3.24647e-09	2.29435e-09	2.77041e-09	1.41499
AB-007119	CSP	440166	571870	506018	1.29921	9.8475e-05	0.000126738	0.000112607	1.28701	2.23722e-10	2.21621e-10	2.22672e-10	1.00948
AB-007122	CSP	492052	413171	452612	1.19092	1e-05	1e-05	1e-05	1	2.0323e-11	2.4203e-11	2.2263e-11	1.19092
AB-007124	CSP	314943	419159	367051	1.33091	1e-05	1e-05	1e-05	1	3.17518e-11	2.38573e-11	2.78045e-11	1.33091
AB-007125	CSP	67073	67534.2	67303.6	1.00688	8.24746e-05	9.3825e-05	8.81498e-05	1.13762	1.22962e-09	1.3893e-09	1.30946e-09	1.12986
AB-007127	CSP	131177	113909	122543	1.1516	1e-05	1.4743e-05	1.23715e-05	1.4743	7.62329e-11	1.29428e-10	1.02831e-10	1.6978
AB-007128	CSP	335071	345236	340153	1.03034	1.8913e-05	1.95649e-05	1.92389e-05	1.03447	5.64448e-11	5.66711e-11	5.65579e-11	1.00401
AB-000325	CSP	328018	445133	386575	1.35704	5.85393e-05	4.40324e-05	5.12858e-05	1.32946	1.78464e-10	9.89197e-11	1.38692e-10	1.80413
AB-007129	CSP	370510	411473	390991	1.11056	0.00285919	0.00298317	0.00292118	1.04336	7.71691e-09	7.24998e-09	7.48345e-09	1.0644
AB-007132	CSP	333739	348442	341091	1.04405	4.86007e-05	6.8776e-05	5.86883e-05	1.41512	1.45625e-10	1.97382e-10	1.71503e-10	1.35541
AB-007133	CSP	569513	394595	482054	1.44328	7.90424e-05	0.000116978	9.801e-05	1.47993	1.38789e-10	2.96449e-10	2.17619e-10	2.13597
AB-007134	CSP	391391	428868	410130	1.09576	0.000129787	0.000132751	0.000131269	1.02283	3.31606e-10	3.09538e-10	3.20572e-10	1.07129
AB-007136	CSP	914375	1.12717e+06	1.02077e+06	1.23272	0.000338156	0.000371596	0.000354876	1.09889	3.69822e-10	3.29671e-10	3.49746e-10	1.12179
AB-007137	CSP	528993	541483	535238	1.02361	0.000331306	0.000335101	0.000333204	1.01146	6.26295e-10	6.18858e-10	6.22577e-10	1.01202
AB-007185	CSP	139051	216562	177806	1.55743	1.4415e-05	1e-05	1.22075e-05	1.4415	1.03667e-10	4.61762e-11	7.49217e-11	2.24504
AB-007186	CSP	298846	416653	357750	1.39421	1e-05	1e-05	1e-05	1	3.3462e-11	2.40008e-11	2.87314e-11	1.39421
AB-007140	CSP	91525.2	119070	105298	1.30095	0.000184579	0.000188388	0.000186484	1.02064	2.01671e-09	1.58216e-09	1.79944e-09	1.27465
AB-007141	CSP	59703.4	55039.7	57371.6	1.08473	4.11386e-05	4.59045e-05	4.35216e-05	1.11585	6.89049e-10	8.34025e-10	7.61537e-10	1.2104
AB-007143	CSP	406594	443289	424942	1.09025	1e-05	1e-05	1e-05	1	2.45945e-11	2.25587e-11	2.35766e-11	1.09025
AB-007144	CSP	330760	362153	346456	1.09491	2.24138e-05	1.72168e-05	1.98153e-05	1.30186	6.77647e-11	4.75401e-11	5.76524e-11	1.42542
AB-007145	CSP	272298	283246	277772	1.04021	1e-05	1.08057e-05	1.04029e-05	1.08057	3.67244e-11	3.81495e-11	3.7437e-11	1.03881
AB-007146	CSP	109272	80224.6	94748.5	1.36208	1.07129e-05	2.00747e-05	1.53938e-05	1.87389	9.80383e-11	2.50232e-10	1.74135e-10	2.55239
AB-007147	CSP	185887	244217	215052	1.3138	1e-05	1e-05	1e-05	1	5.37962e-11	4.09472e-11	4.73717e-11	1.3138
AB-007148	CSP	286571	243756	265164	1.17565	1.40545e-05	1.23806e-05	1.32176e-05	1.13521	4.90438e-11	5.07909e-11	4.99173e-11	1.03562
AB-007149	CSP	202093	260403	231248	1.28853	1e-05	1e-05	1e-05	1	4.94822e-11	3.8402e-11	4.39421e-11	1.28853
AB-007151	CSP	127419	132246	129833	1.03789	1.04174e-05	1.75177e-05	1.39675e-05	1.68159	8.17569e-11	1.32462e-10	1.0711e-10	1.6202
AB-007152	CSP	321072	337967	329520	1.05262	1.28709e-05	1.36688e-05	1.32699e-05	1.06199	4.00874e-11	4.04441e-11	4.02657e-11	1.0089
AB-007153	CSP	619509	728253	673881	1.17553	9.68319e-05	7.38735e-05	8.53527e-05	1.31078	1.56304e-10	1.01439e-10	1.28872e-10	1.54087
AB-007155	CSP	504744	551335	528039	1.0923	3.64177e-05	2.99054e-05	3.31615e-05	1.21776	7.21508e-11	5.42419e-11	6.31963e-11	1.33017
AB-007156	CSP	176381	194378	185380	1.10203	4.32384e-05	3.6183e-05	3.97107e-05	1.19499	2.45142e-10	1.86147e-10	2.15644e-10	1.31692
AB-007157	CSP	409764	488978	449371	1.19332	1e-05	1e-05	1e-05	1	2.44043e-11	2.04508e-11	2.24276e-11	1.19332
AB-000222	CSP	143949	212384	178167	1.47541	1.79615e-05	1e-05	1.39808e-05	1.79615	1.24777e-10	4.70845e-11	8.59308e-11	2.65007
AB-007162	CSP	521312	512796	517054	1.01661	1e-05	1e-05	1e-05	1	1.91824e-11	1.95009e-11	1.93416e-11	1.01661
AB-007164	CSP	397136	364694	380915	1.08896	1.98198e-05	3.37511e-05	2.67855e-05	1.7029	4.99067e-11	9.25464e-11	7.12266e-11	1.85439
AB-007166	CSP	211681	419596	315639	1.98221	7.93971e-05	8.42909e-05	8.1844e-05	1.06164	3.75079e-10	2.00886e-10	2.87983e-10	1.86713
AB-007167	CSP	297050	293561	295306	1.01188	1e-05	1.77923e-05	1.38962e-05	1.77923	3.36644e-11	6.06084e-11	4.71364e-11	1.80037
AB-007171	CSP	997088	991308	994198	1.00583	2.34028e-05	1.66382e-05	2.00205e-05	1.40657	2.34711e-11	1.67841e-11	2.01276e-11	1.39842
AB-007172	CSP	539660	800143	669901	1.48268	8.71262e-05	0.000121046	0.000104086	1.38931	1.61447e-10	1.5128e-10	1.56363e-10	1.0672
AB-007174	CSP	1.25553e+06	1.2211e+06	1.23831e+06	1.0282	2.19572e-05	2.36749e-05	2.2816e-05	1.07823	1.74884e-11	1.93882e-11	1.84383e-11	1.10863
AB-000337	CSP	72384	120299	96341.6	1.66196	2.16524e-05	2.43673e-05	2.30099e-05	1.12539	2.99132e-10	2.02556e-10	2.50844e-10	1.47679
AB-007177	CSP	212287	149527	180907	1.41972	1e-05	1.38763e-05	1.19381e-05	1.38763	4.71061e-11	9.28013e-11	6.99537e-11	1.97005
AB-007179	CSP	197196	124027	160611	1.58994	6.52549e-05	5.15449e-05	5.83999e-05	1.26598	3.30915e-10	4.15594e-10	3.73254e-10	1.25589
AB-007180	CSP	230772	238437	234605	1.03321	5.10236e-05	5.77362e-05	5.43799e-05	1.13156	2.21099e-10	2.42144e-10	2.31622e-10	1.09518
AB-007181	CSP	523703	600869	562286	1.14735	9.89344e-05	9.37974e-05	9.63659e-05	1.05477	1.88913e-10	1.56103e-10	1.72508e-10	1.21018
AB-007183	CSP	128338	150549	139444	1.17307	3.71276e-05	3.8482e-05	3.78048e-05	1.03648	2.89295e-10	2.55611e-10	2.72453e-10	1.13178
AB-007104	NANP6	264122	282237	273180	1.06859	1e-05	1e-05	1e-05	1	3.79e-11	3.54e-11	3.66e-11	1.06859
AB-007088	NANP6	222915	432915	327915	1.94207	6.19e-05	8.39e-05	7.29e-05	1.35661	2.78e-10	1.94e-10	2.36e-10	1.43156
AB-007103	NANP6	287612	186544	237078	1.54179	1e-05	1e-05	1e-05	1	3.48e-11	5.36e-11	4.42e-11	1.54179
AB-000224	NANP6	112204	91228.8	101716	1.22991	1e-05	1e-05	1e-05	1	8.91e-11	1.1e-10	9.94e-11	1.22991
AB-000399	NANP6	229935	98006.4	163971	2.34612	0.000223286	0.000170254	0.00019677	1.31149	9.71083e-10	1.73717e-09	1.35413e-09	1.7889
AB-007114	NANP6	79712.1	61282.1	70497.1	1.30074	0.000250172	0.00019109	0.000220631	1.30919	3.13845e-09	3.1182e-09	3.12832e-09	1.00649
AB-001529	NANP6	98390.8	90704.5	94547.7	1.08474	2.46e-05	3.4e-05	2.93e-05	1.38008	2.5e-10	3.75e-10	3.13e-10	1.49703
AB-000364	NANP6	674035	860615	767325	1.27681	0.000619287	0.00030636	0.000462823	2.02143	9.18775e-10	3.55978e-10	6.37377e-10	2.58099
AB-001480	NANP6	99003	138157	118580	1.39548	0.000374553	0.000357108	0.000365831	1.04885	3.78325e-09	2.5848e-09	3.18403e-09	1.46365
AB-007176	NANP6	200478	361940	281209	1.80538	1e-05	1e-05	1e-05	1	4.99e-11	2.76e-11	3.88e-11	1.80538
AB-000317	NANP6	278787	188730	233758	1.47717	0.000202219	0.000171492	0.000186856	1.17917	7.25352e-10	9.08665e-10	8.17009e-10	1.25272
AB-000317	NANP6	151028	69941.9	110485	2.15934	0.000149183	0.000176395	0.000162789	1.18241	9.87782e-10	2.52203e-09	1.75491e-09	2.55322
AB-007131	NANP6	385965	327275	356620	1.17933	0.000213432	0.000206873	0.000210153	1.03171	5.52983e-10	6.32108e-10	5.92545e-10	1.14309
AB-007101	NANP6	76865.4	96007.8	86436.6	1.24904	1e-05	1e-05	1e-05	1	1.3e-10	1.04e-10	1.17e-10	1.24904
AB-007161	NANP6	122442	102221	112331	1.19781	0.000869275	0.000601593	0.000735434	1.44496	7.1e-09	5.89e-09	6.49e-09	1.20633
AB-007121	NANP6	118339	149599	133969	1.26415	1e-05	1e-05	1e-05	1	8.45e-11	6.68e-11	7.57e-11	1.26415
AB-007173	NANP6	277566	191084	234325	1.45259	0.000116802	0.000150081	0.000133442	1.28492	4.21e-10	7.85e-10	6.03e-10	1.86646
AB-007154	NANP6	209709	299842	254775	1.4298	0.000206116	0.000177474	0.000191795	1.16139	9.82866e-10	5.91891e-10	7.87378e-10	1.66055
AB-007083	NANP6	160239	144126	152182	1.11179	1e-05	1e-05	1e-05	1	6.24e-11	6.94e-11	6.59e-11	1.11179
AB-001558	NANP6	35828.7	27224.3	31526.5	1.31606	1e-05	1e-05	1e-05	1	2.79e-10	3.67e-10	3.23e-10	1.31606
AB-001387	NANP6	240396	146906	193651	1.6364	0.000307872	0.000362079	0.000334975	1.17607	1.28e-09	2.46e-09	1.87e-09	1.92452
AB-007163	NANP6	131887	127503	129695	1.03439	1e-05	1e-05	1e-05	1	7.58e-11	7.84e-11	7.71e-11	1.03439
AB-007087	NANP6	91871.7	113142	102507	1.23152	1e-05	1e-05	1e-05	1	1.09e-10	8.84e-11	9.86e-11	1.23152
AB-000397	NANP6	184880	184357	184618	1.00283	2.37e-05	2.27e-05	2.32e-05	1.04432	1.28e-10	1.23e-10	1.26e-10	1.04137
AB-001428	NANP6	143073	131234	137154	1.09021	5.28e-05	5.13e-05	5.2e-05	1.03037	3.69e-10	3.91e-10	3.8e-10	1.05808
AB-007178	NANP6	294256	215872	255064	1.36311	0.000154876	0.000116675	0.000135776	1.32741	5.26331e-10	5.40483e-10	5.33407e-10	1.02689
AB-000391	NANP6	119013	146937	132975	1.23463	1e-05	1e-05	1e-05	1	8.4e-11	6.81e-11	7.6e-11	1.23463
AB-007120	NANP6	222519	342212	282365	1.5379	0.000194418	0.00017366	0.000184039	1.11953	8.73712e-10	5.07464e-10	6.90588e-10	1.72172
AB-007110	NANP6	128164	148914	138539	1.1619	1e-05	1e-05	1e-05	1	7.8e-11	6.72e-11	7.26e-11	1.1619
AB-000334	NANP6	59055.9	40362.3	49709.1	1.46315	4.11e-05	3.24e-05	3.67e-05	1.2665	6.95e-10	8.03e-10	7.49e-10	1.15527
AB-007096	NANP6	72501.9	78187.1	75344.5	1.07841	1e-05	1e-05	1e-05	1	1.38e-10	1.28e-10	1.33e-10	1.07841
AB-007123	NANP6	66448	77944.3	72196.1	1.17301	0.000748659	0.000302344	0.000525502	2.47618	1.12668e-08	3.87898e-09	7.57291e-09	2.90459
AB-001472	NANP6	112089	99478	105784	1.12678	1.98e-05	1.34e-05	1.66e-05	1.47515	1.77e-10	1.35e-10	1.56e-10	1.30918
AB-007182	NANP6	296918	398190	347554	1.34108	0.000181355	0.000270601	0.000225978	1.4921	6.10792e-10	6.79577e-10	6.45185e-10	1.11262
AB-001554	NANP6	79161.7	64699.3	71930.5	1.22353	2.44e-05	1e-05	1.72e-05	2.436	3.08e-10	1.55e-10	2.31e-10	1.99096
AB-007130	NANP6	189594	272535	231064	1.43747	1e-05	1e-05	1e-05	1	5.27e-11	3.67e-11	4.47e-11	1.43747
AB-007168	NANP6	172816	293177	232997	1.69647	0.000117175	0.000145246	0.00013121	1.23956	6.78035e-10	4.95419e-10	5.86727e-10	1.36861
AB-000356	NANP6	97038.2	84561.3	90799.7	1.14755	1e-05	1e-05	1e-05	1	1.03e-10	1.18e-10	1.11e-10	1.14755
AB-007150	NANP6	194926	196826	195876	1.00974	1e-05	1e-05	1e-05	1	5.13e-11	5.08e-11	5.11e-11	1.00974
AB-001455	NANP6	134822	204718	169770	1.51843	1e-05	1e-05	1e-05	1	7.42e-11	4.88e-11	6.15e-11	1.51843
AB-007175	NANP6	328558	386749	357653	1.17711	1e-05	1e-05	1e-05	1	3.04e-11	2.59e-11	2.81e-11	1.17711
AB-000373	NANP6	306358	327468	316913	1.06891	1e-05	1e-05	1e-05	1	3.26e-11	3.05e-11	3.16e-11	1.06891
AB-001533	NANP6	186276	145200	165738	1.28289	1e-05	1e-05	1e-05	1	5.37e-11	6.89e-11	6.13e-11	1.28289
AB-001458	NANP6	169443	248855	209149	1.46867	7.08e-05	5.45e-05	6.27e-05	1.29819	4.18e-10	2.19e-10	3.19e-10	1.90661
AB-000231	NANP6	223142	262755	242948	1.17752	1e-05	1e-05	1e-05	1	4.48e-11	3.81e-11	4.14e-11	1.17752
AB-001396	NANP6	46764.7	28996.5	37880.6	1.61277	1e-05	1e-05	1e-05	1	2.14e-10	3.45e-10	2.79e-10	1.61277
AB-007109	NANP6	110546	109272	109909	1.01166	1e-05	1e-05	1e-05	1	9.05e-11	9.15e-11	9.1e-11	1.01166
AB-007090	NANP6	158407	257177	207792	1.62352	1e-05	1e-05	1e-05	1	6.31e-11	3.89e-11	5.1e-11	1.62352
AB-007080	NANP6	350813	443610	397211	1.26452	1e-05	1e-05	1e-05	1	2.85e-11	2.25e-11	2.55e-11	1.26452
AB-007102	NANP6	161010	182083	171546	1.13088	1e-05	1e-05	1e-05	1	6.21e-11	5.49e-11	5.85e-11	1.13088
AB-000376	NANP6	127857	336659	232258	2.63309	3.37e-05	4.07e-05	3.72e-05	1.20743	2.64e-10	1.21e-10	1.92e-10	2.18073
AB-007076	NANP6	397676	362875	380275	1.0959	1e-05	1e-05	1e-05	1	2.51e-11	2.76e-11	2.64e-11	1.0959
AB-007106	NANP6	48241.9	25830.6	37036.3	1.86762	9.89673e-05	4.55574e-05	7.22624e-05	2.17236	2.05148e-09	1.7637e-09	1.90759e-09	1.16317
AB-007107	NANP6	79704.2	71953.5	75828.8	1.10772	1e-05	1e-05	1e-05	1	1.25e-10	1.39e-10	1.32e-10	1.10772
AB-007111	NANP6	136004	138356	137180	1.0173	3.48e-05	2.77e-05	3.12e-05	1.2552	2.56e-10	2e-10	2.28e-10	1.27691
AB-007159	NANP6	106324	108581	107453	1.02124	3.16e-05	3.88e-05	3.52e-05	1.22606	2.97e-10	3.57e-10	3.27e-10	1.20056
AB-007170	NANP6	302124	338082	320103	1.11902	1e-05	1e-05	1e-05	1	3.31e-11	2.96e-11	3.13e-11	1.11902
AB-007165	NANP6	347784	438293	393038	1.26025	7.63798e-05	6.84311e-05	7.24054e-05	1.11616	2.19619e-10	1.56131e-10	1.87875e-10	1.40663
AB-007115	NANP6	149462	143201	146331	1.04372	5.32e-05	5.24e-05	5.28e-05	1.01599	3.56e-10	3.66e-10	3.61e-10	1.02729
AB-007138	NANP6	274577	327977	301277	1.19448	0.000203219	0.000106244	0.000154731	1.91276	7.40116e-10	3.23936e-10	5.32026e-10	2.28476
AB-000327	NANP6	221663	205947	213805	1.07631	1e-05	1e-05	1e-05	1	4.51e-11	4.86e-11	4.68e-11	1.07631
AB-007160	NANP6	175084	260533	217809	1.48804	0.000676003	0.000419361	0.000547682	1.61198	3.86101e-09	1.60963e-09	2.73532e-09	2.3987
AB-007112	NANP6	59369.1	53296.6	56332.9	1.11394	1e-05	1e-05	1e-05	1	1.68e-10	1.88e-10	1.78e-10	1.11394
AB-007142	NANP6	174507	187001	180754	1.0716	1.03e-05	1e-05	1.01e-05	1.02775	5.89e-11	5.35e-11	5.62e-11	1.10134
AB-007126	NANP6	107622	115346	111484	1.07177	1e-05	1e-05	1e-05	1	9.29e-11	8.67e-11	8.98e-11	1.07177
AB-007113	NANP6	66535.8	28240.9	47388.3	2.35601	0.000108623	7.30689e-05	9.0846e-05	1.48658	1.63255e-09	2.58735e-09	2.10995e-09	1.58485
AB-007108	NANP6	98008.5	81771.4	89889.9	1.19857	2.91e-05	1.64e-05	2.28e-05	1.77576	2.97e-10	2.01e-10	2.49e-10	1.48157
AB-007118	NANP6	76221	81079	78650	1.06374	0.000241602	0.000171279	0.000206441	1.41058	3.16976e-09	2.1125e-09	2.64113e-09	1.50048
AB-007158	NANP6	208996	207963	208479	1.00497	2.37e-05	1.77e-05	2.07e-05	1.33499	1.13e-10	8.53e-11	9.93e-11	1.32839
AB-007169	NANP6	174690	206139	190414	1.18003	1e-05	1e-05	1e-05	1	5.72e-11	4.85e-11	5.29e-11	1.18003
AB-007139	NANP6	177761	183272	180516	1.031	2.48e-05	2.31e-05	2.39e-05	1.07704	1.4e-10	1.26e-10	1.33e-10	1.11043
AB-000394	NANP6	597103	676616	636860	1.13316	2.82217e-05	2.13582e-05	2.47899e-05	1.32135	4.73e-11	3.16e-11	3.94e-11	1.49731
AB-007075	NANP6	438575	785952	612264	1.79206	5.48424e-05	0.00010687	8.08561e-05	1.94867	1.25047e-10	1.35975e-10	1.30511e-10	1.08739
AB-007077	NANP6	448695	473140	460917	1.05448	0.000141718	0.000103415	0.000122566	1.37037	3.15844e-10	2.18572e-10	2.67208e-10	1.44503
AB-007078	NANP6	468157	415061	441609	1.12792	3.47377e-05	1.22469e-05	2.34923e-05	2.83645	7.42e-11	2.95e-11	5.19e-11	2.51476
AB-007079	NANP6	501332	500932	501132	1.0008	3.33224e-05	2.38144e-05	2.85684e-05	1.39925	6.65e-11	4.75e-11	5.7e-11	1.39814
AB-007081	NANP6	409742	316868	363305	1.2931	1e-05	1e-05	1e-05	1	2.44e-11	3.16e-11	2.8e-11	1.2931
AB-007082	NANP6	522910	540177	531544	1.03302	1e-05	1e-05	1e-05	1	1.91e-11	1.85e-11	1.88e-11	1.03302
AB-007084	NANP6	132405	278005	205205	2.09966	6.53829e-05	5.36314e-05	5.95071e-05	1.21912	4.93811e-10	1.92915e-10	3.43363e-10	2.55973
AB-007085	NANP6	146910	57634.1	102272	2.54902	1.07e-05	1e-05	1.03e-05	1.06681	7.26e-11	1.74e-10	1.23e-10	2.38937
AB-007086	NANP6	74456.6	63536.7	68996.6	1.17187	2.17e-05	1e-05	1.58e-05	2.16897	2.91e-10	1.57e-10	2.24e-10	1.85087
AB-001545	NANP6	5695.05	5336.58	5515.82	1.06717	0.000236176	0.000243788	0.000239982	1.03223	4.15e-08	4.57e-08	4.36e-08	1.10157
AB-007089	NANP6	93514	103948	98730.9	1.11157	8.93e-05	5.43e-05	7.18e-05	1.64498	9.55e-10	5.22e-10	7.38e-10	1.82852
AB-007091	NANP6	71919.8	59856.9	65888.4	1.20153	7.56e-05	0.000108864	9.22e-05	1.44008	1.05e-09	1.82e-09	1.43e-09	1.7303
AB-007092	NANP6	66033.2	68550.2	67291.7	1.03812	0.00232367	0.00254066	0.00243217	1.09338	3.52e-08	3.71e-08	3.61e-08	1.05324
AB-007093	NANP6	114619	147422	131020	1.28619	1e-05	1e-05	1e-05	1	8.72e-11	6.78e-11	7.75e-11	1.28619
AB-007094	NANP6	18260.8	12466.1	15363.5	1.46483	2.74e-05	1.72e-05	2.23e-05	1.59395	1.5e-09	1.38e-09	1.44e-09	1.08814
AB-007095	NANP6	16042.1	21397.3	18719.7	1.33382	1.17e-05	1e-05	1.09e-05	1.17154	7.3e-10	4.67e-10	5.99e-10	1.56263
AB-007097	NANP6	28911.2	23218.4	26064.8	1.24519	1e-05	1e-05	1e-05	1	3.46e-10	4.31e-10	3.88e-10	1.24519
AB-007098	NANP6	75012.2	81762.3	78387.3	1.08999	1.14e-05	1e-05	1.07e-05	1.13852	1.52e-10	1.22e-10	1.37e-10	1.24098
AB-007099	NANP6	82219.7	108324	95271.7	1.31749	1.11e-05	1e-05	1.05e-05	1.10761	1.35e-10	9.23e-11	1.14e-10	1.45926
AB-007100	NANP6	75776.5	119864	97820	1.5818	0.000136448	0.000114683	0.000125566	1.18978	1.8e-09	9.57e-10	1.38e-09	1.882
AB-007184	NANP6	84062.1	70532.7	77297.4	1.19182	1e-05	1e-05	1e-05	1	1.19e-10	1.42e-10	1.3e-10	1.19182
AB-001511	NANP6	17923.7	7929.6	12926.7	2.26036	2.87e-05	1.85e-05	2.36e-05	1.55542	1.6e-09	2.33e-09	1.97e-09	1.45321
AB-001578	NANP6	85703.5	178873	132288	2.08712	0.000372228	0.000317429	0.000344829	1.17264	4.34321e-09	1.7746e-09	3.05891e-09	2.44743
AB-007105	NANP6	8469.1	14980.9	11725	1.76889	3.42864e-05	5.82029e-05	4.62447e-05	1.69755	4.04842e-09	3.88514e-09	3.96678e-09	1.04202
AB-007116	NANP6	231496	269708	250602	1.16507	0.00283397	0.00420979	0.00352189	1.48547	1.22e-08	1.56e-08	1.39e-08	1.27501
AB-007117	NANP6	106717	113396	110057	1.06259	0.00423572	0.00505053	0.00464312	1.19237	3.97e-08	4.45e-08	4.21e-08	1.12213
AB-007119	NANP6	476804	495558	486181	1.03933	1e-05	1e-05	1e-05	1	2.1e-11	2.02e-11	2.06e-11	1.03933
AB-007122	NANP6	336085	348823	342454	1.0379	0.000460618	0.000292506	0.000376562	1.57473	1.37054e-09	8.38551e-10	1.10455e-09	1.63442
AB-007124	NANP6	345409	304212	324810	1.13542	0.000185816	0.00012082	0.000153318	1.53796	5.3796e-10	3.97158e-10	4.67559e-10	1.35453
AB-007125	NANP6	140536	117510	129023	1.19595	1.59e-05	3.49e-05	2.54e-05	2.19284	1.13e-10	2.97e-10	2.05e-10	2.62253
AB-007127	NANP6	131094	86139.9	108617	1.52187	1e-05	1e-05	1e-05	1	7.63e-11	1.16e-10	9.62e-11	1.52187
AB-007128	NANP6	189662	295477	242569	1.55792	0.000226128	0.000119715	0.000172922	1.88888	1.19227e-09	4.0516e-10	7.98716e-10	2.94272
AB-000325	NANP6	212825	186480	199653	1.14128	2.52e-05	1e-05	1.76e-05	2.52019	1.18e-10	5.36e-11	8.6e-11	2.20822
AB-007129	NANP6	354959	351518	353239	1.00979	0.00432489	0.00457683	0.00445086	1.05825	1.22e-08	1.3e-08	1.26e-08	1.06861
AB-007132	NANP6	99696.8	215691	157694	2.16347	1e-05	1e-05	1e-05	1	1e-10	4.64e-11	7.33e-11	2.16347
AB-007133	NANP6	354273	686398	520336	1.93748	0.000275164	0.000245387	0.000260275	1.12135	7.76701e-10	3.57499e-10	5.671e-10	2.1726
AB-007134	NANP6	232105	268341	250223	1.15612	0.000442196	0.000295224	0.00036871	1.49783	1.91e-09	1.1e-09	1.5e-09	1.73167
AB-007136	NANP6	381515	543007	462261	1.42329	0.000579523	0.000919586	0.000749555	1.5868	1.52e-09	1.69e-09	1.61e-09	1.11488
AB-007137	NANP6	647383	684957	666170	1.05804	0.00157069	0.00125713	0.00141391	1.24943	2.42622e-09	1.83534e-09	2.13078e-09	1.32195
AB-007185	NANP6	427660	760424	594042	1.7781	0.000291075	0.000360069	0.000325572	1.23703	6.80623e-10	4.73511e-10	5.77067e-10	1.4374
AB-007186	NANP6	246588	267675	257131	1.08552	1e-05	1e-05	1e-05	1	4.06e-11	3.74e-11	3.9e-11	1.08552
AB-007140	NANP6	394785	416070	405427	1.05391	0.000726401	0.000734765	0.000730583	1.01151	1.83999e-09	1.76597e-09	1.80298e-09	1.04192
AB-007141	NANP6	293059	284185	288622	1.03123	0.000535533	0.000290184	0.000412859	1.84549	1.82739e-09	1.02111e-09	1.42425e-09	1.78961
AB-007143	NANP6	172362	207239	189800	1.20234	1e-05	1e-05	1e-05	1	5.8e-11	4.83e-11	5.31e-11	1.20234
AB-007144	NANP6	163716	186982	175349	1.14211	0.000245329	9.94903e-05	0.00017241	2.46586	1.4985e-09	5.32084e-10	1.01529e-09	2.81629
AB-007145	NANP6	160108	132628	146368	1.2072	0.000169985	0.0001173	0.000143642	1.44915	1.06169e-09	8.84429e-10	9.7306e-10	1.20042
AB-007146	NANP6	145573	122776	134174	1.18568	9.8319e-05	8.71366e-05	9.27278e-05	1.12833	6.75395e-10	7.09721e-10	6.92558e-10	1.05082
AB-007147	NANP6	131022	213305	172163	1.62801	5.03765e-05	0.00011692	8.36482e-05	2.32092	3.8449e-10	5.48135e-10	4.66313e-10	1.42562
AB-007148	NANP6	117375	135050	126212	1.15059	0.000354233	0.000260905	0.000307569	1.35771	3.01797e-09	1.93191e-09	2.47494e-09	1.56217
AB-007149	NANP6	114775	125203	119989	1.09085	1e-05	1.17e-05	1.08e-05	1.16732	8.71e-11	9.32e-11	9.02e-11	1.0701
AB-007151	NANP6	157581	138069	147825	1.14132	7.67456e-05	6.34031e-05	7.00744e-05	1.21044	4.87024e-10	4.59213e-10	4.73119e-10	1.06056
AB-007152	NANP6	175043	182244	178644	1.04114	1e-05	1e-05	1e-05	1	5.71e-11	5.49e-11	5.6e-11	1.04114
AB-007153	NANP6	734923	1580000	1160000	2.14672	3.14e-05	6.09e-05	4.61e-05	1.94293	4.27e-11	3.86e-11	4.06e-11	1.10489
AB-007155	NANP6	181997	325434	253716	1.78813	1e-05	1e-05	1e-05	1	5.49e-11	3.07e-11	4.28e-11	1.78813
AB-007156	NANP6	204436	400235	302336	1.95775	0.000377642	0.000253801	0.000315721	1.48795	1.84724e-09	6.34128e-10	1.24068e-09	2.91303
AB-007157	NANP6	300659	454135	377397	1.51047	1e-05	1e-05	1e-05	1	3.33e-11	2.2e-11	2.76e-11	1.51047
AB-000222	NANP6	283046	381409	332228	1.34752	1e-05	1e-05	1e-05	1	3.53e-11	2.62e-11	3.08e-11	1.34752
AB-007162	NANP6	202637	154047	178342	1.31543	1e-05	1e-05	1e-05	1	4.93e-11	6.49e-11	5.71e-11	1.31543
AB-007164	NANP6	353311	323046	338178	1.09369	0.000173333	0.000110472	0.000141903	1.56903	4.90597e-10	3.4197e-10	4.16284e-10	1.43462
AB-007166	NANP6	215130	230615	222872	1.07198	1e-05	1e-05	1e-05	1	4.65e-11	4.34e-11	4.49e-11	1.07198
AB-007167	NANP6	390855	351531	371193	1.11187	9.51453e-05	0.000201275	0.00014821	2.11545	2.43429e-10	5.72567e-10	4.07998e-10	2.35209
AB-007171	NANP6	532521	339368	435944	1.56916	1e-05	1e-05	1e-05	1	1.88e-11	2.95e-11	2.41e-11	1.56916
AB-007172	NANP6	201385	461604	331495	2.29214	1e-05	2.58e-05	1.79e-05	2.5812	4.97e-11	5.59e-11	5.28e-11	1.12611
AB-007174	NANP6	285158	214336	249747	1.33043	1e-05	1e-05	1e-05	1	3.51e-11	4.67e-11	4.09e-11	1.33043
AB-000337	NANP6	163647	156199	159923	1.04768	3.73e-05	2.3e-05	3.02e-05	1.61913	2.28e-10	1.47e-10	1.88e-10	1.54545
AB-007177	NANP6	174900	134780	154840	1.29768	1e-05	1e-05	1e-05	1	5.72e-11	7.42e-11	6.57e-11	1.29768
AB-007179	NANP6	233490	295095	264293	1.26384	1e-05	1e-05	1e-05	1	4.28e-11	3.39e-11	3.84e-11	1.26384
AB-007180	NANP6	144508	141548	143028	1.02091	3.33e-05	4.59e-05	3.96e-05	1.38142	2.3e-10	3.25e-10	2.77e-10	1.41031
AB-007181	NANP6	723468	554994	639231	1.30356	0.000710952	0.000490378	0.000600665	1.44981	9.82701e-10	8.83573e-10	9.33137e-10	1.11219
AB-007183	NANP6	135921	141411	138666	1.04039	2.9e-05	1.64e-05	2.27e-05	1.77115	2.13e-10	1.16e-10	1.64e-10	1.84268
AB-007104	NPNA3	285341	293569	289455	1.02884	0.000198319	0.000158252	0.000178286	1.25318	6.95025e-10	5.39063e-10	6.17044e-10	1.28932
AB-007088	NPNA3	120217	121940	121079	1.01433	0.000578428	0.000554986	0.000566707	1.04224	4.81152e-09	4.5513e-09	4.68141e-09	1.05717
AB-007103	NPNA3	244695	244311	244503	1.00157	0.000447555	0.000386049	0.000416802	1.15932	1.82903e-09	1.58015e-09	1.70459e-09	1.15751
AB-000224	NPNA3	77922.8	71388	74655.4	1.09154	0.000360257	0.000316201	0.000338229	1.13933	4.62326e-09	4.42933e-09	4.52629e-09	1.04378
AB-000399	NPNA3	20636.8	22805.1	21721	1.10507	0.0207315	0.0217209	0.0212262	1.04773	1.00459e-06	9.52456e-07	9.78521e-07	1.05473
AB-007114	NPNA3	97962.6	57902	77932.3	1.69187	1e-05	1e-05	1e-05	1	1.0208e-10	1.72706e-10	1.37393e-10	1.69187
AB-001529	NPNA3	31289.3	36277.3	33783.3	1.15941	0.016192	0.015707	0.0159495	1.03088	5.17493e-07	4.3297e-07	4.75232e-07	1.19522
AB-000364	NPNA3	382983	389076	386030	1.01591	0.00105314	0.000915437	0.000984289	1.15043	2.74984e-09	2.35285e-09	2.55134e-09	1.16873
AB-001480	NPNA3	39758.7	36618.5	38188.6	1.08576	0.00812015	0.0088865	0.00850333	1.09438	2.04236e-07	2.42678e-07	2.23457e-07	1.18823
AB-007176	NPNA3	225064	261713	243389	1.16284	8.16521e-05	4.17405e-05	6.16963e-05	1.95618	3.62795e-10	1.5949e-10	2.61142e-10	2.27472
AB-000317	NPNA3	182795	134950	158873	1.35453	0.0016321	0.00180784	0.00171997	1.10767	8.92862e-09	1.33963e-08	1.11625e-08	1.50038
AB-000317	NPNA3	167177	153533	160355	1.08887	0.000777634	0.000792852	0.000785243	1.01957	4.65155e-09	5.16406e-09	4.90781e-09	1.11018
AB-007131	NPNA3	221000	253833	237416	1.14856	0.000398243	0.000238184	0.000318213	1.672	1.802e-09	9.3835e-10	1.37018e-09	1.92039
AB-007101	NPNA3	111663	128222	119942	1.14829	0.000234012	0.000203264	0.000218638	1.15127	2.09569e-09	1.58525e-09	1.84047e-09	1.32199
AB-007161	NPNA3	11678.1	13705.2	12691.7	1.17358	0.0443487	0.0409186	0.0426336	1.08383	3.79759e-06	2.98562e-06	3.39161e-06	1.27196
AB-007121	NPNA3	133005	166681	149843	1.25319	0.000154545	0.000105445	0.000129995	1.46565	1.16195e-09	6.32615e-10	8.97283e-10	1.83674
AB-007173	NPNA3	92034.7	136341	114188	1.48141	0.0128308	0.0112402	0.0120355	1.14151	1.39412e-07	8.24417e-08	1.10927e-07	1.69104
AB-007154	NPNA3	250665	294128	272397	1.17339	0.00458882	0.00432246	0.00445564	1.06162	1.83066e-08	1.46958e-08	1.65012e-08	1.2457
AB-007083	NPNA3	96670.4	91890.5	94280.4	1.05202	0.000184598	0.000207607	0.000196103	1.12465	1.90956e-09	2.25929e-09	2.08442e-09	1.18315
AB-001558	NPNA3	1179.2	1422.86	1301.03	1.20663	0.00219641	0.00230674	0.00225158	1.05023	1.86262e-06	1.6212e-06	1.74191e-06	1.14891
AB-001387	NPNA3	22429.5	16752.5	19591	1.33887	0.0757879	0.077819	0.0768035	1.0268	3.37893e-06	4.64521e-06	4.01207e-06	1.37476
AB-007163	NPNA3	171556	346550	259053	2.02004	1e-05	1e-05	1e-05	1	5.82901e-11	2.88559e-11	4.3573e-11	2.02004
AB-007087	NPNA3	78001.5	121612	99806.9	1.5591	0.000420958	0.000421976	0.000421467	1.00242	5.39679e-09	3.46985e-09	4.43332e-09	1.55534
AB-000397	NPNA3	71749.5	70416.2	71082.9	1.01893	0.00299155	0.00317221	0.00308188	1.06039	4.16944e-08	4.50494e-08	4.33719e-08	1.08047
AB-001428	NPNA3	28712	22197.6	25454.8	1.29348	0.0196186	0.0218399	0.0207293	1.11322	6.8329e-07	9.83885e-07	8.33587e-07	1.43992
AB-007178	NPNA3	215765	213847	214806	1.00897	0.000776199	0.000693397	0.000734798	1.11941	3.59743e-09	3.2425e-09	3.41997e-09	1.10946
AB-000391	NPNA3	150445	341718	246082	2.27138	0.000197492	0.000209873	0.000203682	1.06269	1.31272e-09	6.14169e-10	9.63444e-10	2.13739
AB-007120	NPNA3	90206	111163	100685	1.23233	0.00892479	0.00830639	0.00861559	1.07445	9.89379e-08	7.47223e-08	8.68301e-08	1.32407
AB-007110	NPNA3	32498	38034.8	35266.4	1.17037	8.6161e-05	6.08278e-05	7.34944e-05	1.41648	2.65128e-09	1.59927e-09	2.12527e-09	1.65781
AB-000334	NPNA3	53208.7	54252.1	53730.4	1.01961	0.00162974	0.0017552	0.00169247	1.07699	3.06291e-08	3.23528e-08	3.14909e-08	1.05627
AB-007096	NPNA3	59967.2	61681.6	60824.4	1.02859	0.000528635	0.000469748	0.000499191	1.12536	8.81539e-09	7.61569e-09	8.21554e-09	1.15753
AB-007123	NPNA3	119400	95886.4	107643	1.24522	0.000201847	0.000135089	0.000168468	1.49418	1.69052e-09	1.40885e-09	1.54968e-09	1.19993
AB-001472	NPNA3	12942.9	14253.4	13598.1	1.10125	0.0186485	0.018694	0.0186712	1.00244	1.44083e-06	1.31155e-06	1.37619e-06	1.09857
AB-007182	NPNA3	30278.8	30403.2	30341	1.00411	0.0324932	0.0344666	0.0334799	1.06073	1.07313e-06	1.13365e-06	1.10339e-06	1.0564
AB-001554	NPNA3	24236.7	24343.6	24290.1	1.00441	0.00530469	0.00558033	0.00544251	1.05196	2.1887e-07	2.29232e-07	2.24051e-07	1.04734
AB-007130	NPNA3	330023	278112	304067	1.18665	0.00029318	0.000121961	0.00020757	2.40388	8.88363e-10	4.38531e-10	6.63447e-10	2.02577
AB-007168	NPNA3	285634	326104	305869	1.14168	0.000590294	0.000571068	0.000580681	1.03367	2.06661e-09	1.75118e-09	1.9089e-09	1.18012
AB-000356	NPNA3	56617	57600	57108.5	1.01736	0.000137248	8.29896e-05	0.000110119	1.6538	2.42414e-09	1.44079e-09	1.93247e-09	1.68251
AB-007150	NPNA3	69827.2	77098.6	73462.9	1.10413	0.000712653	0.000697873	0.000705263	1.02118	1.0206e-08	9.05169e-09	9.62882e-09	1.12752
AB-001455	NPNA3	166967	180907	173937	1.08349	0.00115002	0.00126416	0.00120709	1.09925	6.88771e-09	6.98792e-09	6.93782e-09	1.01455
AB-007175	NPNA3	288021	272634	280328	1.05644	0.000620005	0.000590922	0.000605464	1.04922	2.15264e-09	2.16745e-09	2.16005e-09	1.00688
AB-000373	NPNA3	316832	316363	316597	1.00148	0.0013132	0.00127907	0.00129614	1.02668	4.14477e-09	4.04306e-09	4.09392e-09	1.02516
AB-001533	NPNA3	227766	233793	230779	1.02646	0.00025094	0.000156501	0.00020372	1.60344	1.10175e-09	6.69399e-10	8.85572e-10	1.64587
AB-001458	NPNA3	35588.5	27897.8	31743.1	1.27567	0.0604822	0.0694089	0.0649456	1.14759	1.69949e-06	2.48797e-06	2.09373e-06	1.46395
AB-000231	NPNA3	409512	428000	418756	1.04515	0.000203113	0.000162504	0.000182809	1.2499	4.95989e-10	3.79683e-10	4.37836e-10	1.30632
AB-001396	NPNA3	28068.9	27721	27894.9	1.01255	0.000903496	0.000869942	0.000886719	1.03857	3.21885e-08	3.13821e-08	3.17853e-08	1.0257
AB-007109	NPNA3	25875.7	14792.4	20334	1.74926	0.000142142	0.000107724	0.000124933	1.3195	5.49326e-09	7.28239e-09	6.38782e-09	1.3257
AB-007090	NPNA3	106978	125406	116192	1.17226	0.000240327	0.000150876	0.000195601	1.59288	2.24651e-09	1.2031e-09	1.7248e-09	1.86727
AB-007080	NPNA3	196538	212940	204739	1.08345	3.11416e-05	3.52654e-05	3.32035e-05	1.13242	1.58451e-10	1.65612e-10	1.62031e-10	1.0452
AB-007102	NPNA3	50316.7	57528.6	53922.6	1.14333	0.00784041	0.0083308	0.0080856	1.06255	1.55821e-07	1.44812e-07	1.50316e-07	1.07603
AB-000376	NPNA3	43858.2	45595.7	44726.9	1.03962	0.0190392	0.0210743	0.0200567	1.10689	4.34107e-07	4.62199e-07	4.48153e-07	1.06471
AB-007076	NPNA3	262093	242818	252456	1.07938	2.33963e-05	1.28065e-05	1.81014e-05	1.82691	8.92672e-11	5.27411e-11	7.10041e-11	1.69255
AB-007106	NPNA3	16128.1	15598	15863	1.03398	0.00224432	0.00233195	0.00228813	1.03904	1.39156e-07	1.49503e-07	1.44329e-07	1.07435
AB-007107	NPNA3	32178.3	23503.9	27841.1	1.36906	0.0108952	0.014941	0.0129181	1.37134	3.38587e-07	6.35681e-07	4.87134e-07	1.87745
AB-007111	NPNA3	52389.8	56750.8	54570.3	1.08324	0.000315957	0.000234512	0.000275234	1.34729	6.03088e-09	4.13231e-09	5.0816e-09	1.45945
AB-007159	NPNA3	17744.8	21158.5	19451.7	1.19238	0.0100119	0.0103147	0.0101633	1.03024	5.64219e-07	4.87495e-07	5.25857e-07	1.15738
AB-007170	NPNA3	245830	391790	318810	1.59374	0.000139762	0.000152358	0.00014606	1.09012	5.68531e-10	3.88877e-10	4.78704e-10	1.46198
AB-007165	NPNA3	289329	304290	296810	1.05171	0.000207121	0.000190411	0.000198766	1.08776	7.15865e-10	6.25756e-10	6.70811e-10	1.144
AB-007115	NPNA3	65889.6	67811.9	66850.7	1.02917	0.00141258	0.00145623	0.00143441	1.0309	2.14386e-08	2.14746e-08	2.14566e-08	1.00168
AB-007138	NPNA3	71746.4	66970.4	69358.4	1.07132	0.000593351	0.000599949	0.00059665	1.01112	8.27012e-09	8.95843e-09	8.61427e-09	1.08323
AB-000327	NPNA3	137215	137862	137539	1.00472	0.00150454	0.00136837	0.00143646	1.09952	1.09649e-08	9.92563e-09	1.04453e-08	1.1047
AB-007160	NPNA3	27378.2	28674.7	28026.4	1.04736	0.0211449	0.0221821	0.0216635	1.04905	7.72328e-07	7.73578e-07	7.72953e-07	1.00162
AB-007112	NPNA3	62905.8	45945.4	54425.6	1.36914	1e-05	1.24365e-05	1.12182e-05	1.24365	1.58968e-10	2.7068e-10	2.14824e-10	1.70273
AB-007142	NPNA3	63934.9	64459.4	64197.1	1.0082	0.000680379	0.000683399	0.000681889	1.00444	1.06417e-08	1.0602e-08	1.06219e-08	1.00375
AB-007126	NPNA3	223331	310650	266990	1.39098	0.000279678	0.000220555	0.000250116	1.26806	1.2523e-09	7.09981e-10	9.8114e-10	1.76385
AB-007113	NPNA3	66762	71956.8	69359.4	1.07781	0.000966984	0.000926843	0.000946913	1.04331	1.4484e-08	1.28805e-08	1.36823e-08	1.12449
AB-007108	NPNA3	46522.8	49395.8	47959.3	1.06176	0.00284304	0.00305046	0.00294675	1.07296	6.11107e-08	6.17555e-08	6.14331e-08	1.01055
AB-007118	NPNA3	69010.4	70156.9	69583.6	1.01661	0.00213339	0.0022952	0.00221429	1.07585	3.0914e-08	3.27152e-08	3.18146e-08	1.05827
AB-007158	NPNA3	44868.9	44776.2	44822.6	1.00207	0.00457695	0.00514969	0.00486332	1.12514	1.02007e-07	1.1501e-07	1.08508e-07	1.12747
AB-007169	NPNA3	261961	244720	253341	1.07045	0.000303456	0.000192926	0.000248191	1.57291	1.1584e-09	7.88356e-10	9.73379e-10	1.46939
AB-007139	NPNA3	64688.4	84545.5	74617	1.30697	0.000314227	0.000353919	0.000334073	1.12632	4.85755e-09	4.18613e-09	4.52184e-09	1.16039
AB-000394	NPNA3	413362	553940	483651	1.34008	0.000142922	0.000116192	0.000129557	1.23005	3.45754e-10	2.09756e-10	2.77755e-10	1.64837
AB-007075	NPNA3	306722	298862	302792	1.0263	6.5916e-05	7.17376e-05	6.88268e-05	1.08832	2.14905e-10	2.40036e-10	2.2747e-10	1.11694
AB-007077	NPNA3	310557	316268	313413	1.01839	8.11714e-05	0.000123251	0.000102211	1.5184	2.61373e-10	3.89704e-10	3.25539e-10	1.49098
AB-007078	NPNA3	311724	356666	334195	1.14417	0.000213019	0.000245741	0.00022938	1.15361	6.83356e-10	6.88994e-10	6.86175e-10	1.00825
AB-007079	NPNA3	256695	343511	300103	1.33821	0.000109384	0.000163134	0.000136259	1.49139	4.26125e-10	4.74901e-10	4.50513e-10	1.11447
AB-007081	NPNA3	382895	366633	374764	1.04435	0.000108557	8.03834e-05	9.44703e-05	1.35049	2.83516e-10	2.19248e-10	2.51382e-10	1.29313
AB-007082	NPNA3	274684	302810	288747	1.1024	0.00025969	0.000313024	0.000286357	1.20537	9.45415e-10	1.03373e-09	9.89571e-10	1.09341
AB-007084	NPNA3	95372	92359.5	93865.7	1.03262	0.000198691	0.000230098	0.000214394	1.15807	2.08333e-09	2.49133e-09	2.28733e-09	1.19584
AB-007085	NPNA3	98875.9	100211	99543.6	1.01351	0.000619196	0.000663676	0.000641436	1.07184	6.26236e-09	6.62277e-09	6.44256e-09	1.05755
AB-007086	NPNA3	34289.3	56092.9	45191.1	1.63587	0.000301621	0.000301118	0.000301369	1.00167	8.79636e-09	5.3682e-09	7.08228e-09	1.6386
AB-001545	NPNA3	1030.97	1052.95	1041.96	1.02132	0.00260188	0.00259995	0.00260091	1.00074	2.52372e-06	2.4692e-06	2.49646e-06	1.02208
AB-007089	NPNA3	80268.7	84852.7	82560.7	1.05711	0.000817141	0.000908409	0.000862775	1.11169	1.01801e-08	1.07057e-08	1.04429e-08	1.05164
AB-007091	NPNA3	13167.1	9849.28	11508.2	1.33686	0.023693	0.0267704	0.0252317	1.12988	1.79941e-06	2.71801e-06	2.25871e-06	1.5105
AB-007092	NPNA3	5495.71	4896.58	5196.15	1.12236	0.0592853	0.0604705	0.0598779	1.01999	1.07876e-05	1.23495e-05	1.15685e-05	1.14479
AB-007093	NPNA3	88386.7	97482.2	92934.5	1.10291	8.98677e-05	6.09966e-05	7.54321e-05	1.47332	1.01676e-09	6.2572e-10	8.21238e-10	1.62494
AB-007094	NPNA3	5079.92	5163.59	5121.76	1.01647	0.00135648	0.00152522	0.00144085	1.12439	2.67028e-07	2.95379e-07	2.81204e-07	1.10617
AB-007095	NPNA3	27524.6	32735.7	30130.1	1.18932	0.00114825	0.00128053	0.00121439	1.1152	4.17173e-08	3.91174e-08	4.04173e-08	1.06646
AB-007097	NPNA3	21933.6	24301.7	23117.6	1.10797	0.00160809	0.0017292	0.00166864	1.07531	7.33165e-08	7.11555e-08	7.2236e-08	1.03037
AB-007098	NPNA3	45646.1	82383.3	64014.7	1.80483	0.000935353	0.000889487	0.00091242	1.05156	2.04914e-08	1.07969e-08	1.56442e-08	1.89789
AB-007099	NPNA3	118412	144163	131287	1.21748	0.00114692	0.00115465	0.00115079	1.00674	9.68589e-09	8.00932e-09	8.84761e-09	1.20933
AB-007100	NPNA3	34435.7	29974.7	32205.2	1.14883	0.0121676	0.0130694	0.0126185	1.07412	3.53343e-07	4.36015e-07	3.94679e-07	1.23397
AB-007184	NPNA3	32735	28639.3	30687.2	1.14301	0.000216888	0.000210805	0.000213847	1.02885	6.62556e-09	7.36069e-09	6.99312e-09	1.11095
AB-001511	NPNA3	3292.13	3704.34	3498.23	1.12521	0.0013023	0.00141355	0.00135793	1.08543	3.95579e-07	3.81594e-07	3.88587e-07	1.03665
AB-001578	NPNA3	38085	31446.8	34765.9	1.21109	0.0131083	0.0167318	0.01492	1.27643	3.44184e-07	5.32067e-07	4.38126e-07	1.54588
AB-007105	NPNA3	38927.3	40471.3	39699.3	1.03966	0.00344997	0.00416207	0.00380602	1.20641	8.86261e-08	1.0284e-07	9.57331e-08	1.16038
AB-007116	NPNA3	16935.8	16743.1	16839.5	1.01151	0.0528342	0.0526208	0.0527275	1.00405	3.11968e-06	3.14283e-06	3.13125e-06	1.00742
AB-007117	NPNA3	8123.62	7443.09	7783.36	1.09143	0.064916	0.0646125	0.0647643	1.0047	7.99102e-06	8.68087e-06	8.33595e-06	1.08633
AB-007119	NPNA3	230781	251987	241384	1.09189	0.00108537	0.00113473	0.00111005	1.04548	4.70302e-09	4.50315e-09	4.60308e-09	1.04438
AB-007122	NPNA3	178216	173752	175984	1.02569	0.00104696	0.000830109	0.000938533	1.26123	5.87464e-09	4.77754e-09	5.32609e-09	1.22964
AB-007124	NPNA3	128621	130449	129535	1.01421	0.00430916	0.00451138	0.00441027	1.04693	3.35027e-08	3.45835e-08	3.40431e-08	1.03226
AB-007125	NPNA3	21079.5	25351.5	23215.5	1.20266	0.0338855	0.0311447	0.0325151	1.088	1.60751e-06	1.22852e-06	1.41801e-06	1.3085
AB-007127	NPNA3	228593	242298	235445	1.05995	0.000618069	0.00047299	0.00054553	1.30673	2.7038e-09	1.9521e-09	2.32795e-09	1.38507
AB-007128	NPNA3	325440	320287	322864	1.01609	0.000409261	0.000359228	0.000384245	1.13928	1.25756e-09	1.12158e-09	1.18957e-09	1.12124
AB-000325	NPNA3	276643	267347	271995	1.03477	0.000270312	0.000212169	0.000241241	1.27404	9.77115e-10	7.9361e-10	8.85362e-10	1.23123
AB-007132	NPNA3	223029	235440	229235	1.05565	0.0015782	0.00160178	0.00158999	1.01494	7.07621e-09	6.80337e-09	6.93979e-09	1.0401
AB-007133	NPNA3	41126.7	46367	43746.9	1.12742	0.0275171	0.0278554	0.0276862	1.01229	6.69081e-07	6.00758e-07	6.34919e-07	1.11373
AB-007134	NPNA3	13559.8	13944.8	13752.3	1.02839	0.0720239	0.0630288	0.0675264	1.14271	5.31158e-06	4.51988e-06	4.91573e-06	1.17516
AB-007136	NPNA3	91042.1	64073.2	77557.6	1.42091	0.0285315	0.0442224	0.036377	1.54995	3.13388e-07	6.90187e-07	5.01787e-07	2.20234
AB-007137	NPNA3	17261.4	19379.3	18320.3	1.1227	0.0542164	0.0552132	0.0547148	1.01838	3.14091e-06	2.84908e-06	2.995e-06	1.10243
AB-007185	NPNA3	360830	475484	418157	1.31775	0.00218576	0.00253639	0.00236108	1.16042	6.0576e-09	5.33434e-09	5.69597e-09	1.13559
AB-007186	NPNA3	257437	415763	336600	1.61501	0.000432394	0.000540763	0.000486578	1.25062	1.67961e-09	1.30065e-09	1.49013e-09	1.29136
AB-007140	NPNA3	26305.9	26898.3	26602.1	1.02252	0.0209438	0.0212975	0.0211206	1.01689	7.96164e-07	7.91778e-07	7.93971e-07	1.00554
AB-007141	NPNA3	65807.9	64971.2	65389.5	1.01288	0.00398284	0.00424025	0.00411155	1.06463	6.05223e-08	6.52636e-08	6.28929e-08	1.07834
AB-007143	NPNA3	60301.3	57724.1	59012.7	1.04465	0.000298596	0.000256224	0.00027741	1.16537	4.95173e-09	4.43878e-09	4.69525e-09	1.11556
AB-007144	NPNA3	78697.4	78622.8	78660.1	1.00095	0.00320687	0.0032309	0.00321889	1.00749	4.07494e-08	4.10937e-08	4.09215e-08	1.00845
AB-007145	NPNA3	74132.5	74589.8	74361.1	1.00617	0.000937559	0.000972073	0.000954816	1.03681	1.26471e-08	1.30323e-08	1.28397e-08	1.03046
AB-007146	NPNA3	57745.2	59479.1	58612.2	1.03003	0.000832458	0.000859215	0.000845837	1.03214	1.44161e-08	1.44456e-08	1.44309e-08	1.00205
AB-007147	NPNA3	50499.1	68467.3	59483.2	1.35581	0.000238565	0.000236423	0.000237494	1.00906	4.72415e-09	3.45308e-09	4.08861e-09	1.3681
AB-007148	NPNA3	52969.6	50630	51799.8	1.04621	0.00653776	0.00739992	0.00696884	1.13187	1.23425e-07	1.46157e-07	1.34791e-07	1.18418
AB-007149	NPNA3	51563.8	49583.8	50573.8	1.03993	0.00149867	0.00149487	0.00149677	1.00254	2.90644e-08	3.01483e-08	2.96064e-08	1.03729
AB-007151	NPNA3	47892.5	56379.5	52136	1.17721	0.000445889	0.000466743	0.000456316	1.04677	9.31019e-09	8.27859e-09	8.79439e-09	1.12461
AB-007152	NPNA3	72168.3	84578.9	78373.6	1.17197	0.000845895	0.000898913	0.000872404	1.06268	1.17211e-08	1.06281e-08	1.11746e-08	1.10284
AB-007153	NPNA3	29596.6	29610.3	29603.5	1.00046	0.0429631	0.0419086	0.0424359	1.02516	1.45162e-06	1.41534e-06	1.43348e-06	1.02564
AB-007155	NPNA3	287125	354295	320710	1.23394	0.000420005	0.00043547	0.000427738	1.03682	1.46279e-09	1.22912e-09	1.34596e-09	1.19012
AB-007156	NPNA3	108238	110257	109247	1.01866	0.00258061	0.00311	0.00284531	1.20514	2.38421e-08	2.82069e-08	2.60245e-08	1.18307
AB-007157	NPNA3	61638.7	69141.3	65390	1.12172	0.0146135	0.0137598	0.0141866	1.06204	2.37082e-07	1.9901e-07	2.18046e-07	1.19131
AB-000222	NPNA3	210828	322307	266568	1.52877	0.000141488	0.000202357	0.000171922	1.43021	6.71104e-10	6.27837e-10	6.49471e-10	1.06891
AB-007162	NPNA3	261858	235200	248529	1.11334	0.000372483	0.000301046	0.000336764	1.2373	1.42246e-09	1.27996e-09	1.35121e-09	1.11134
AB-007164	NPNA3	231436	201955	216696	1.14598	0.000238495	0.000174931	0.000206713	1.36336	1.0305e-09	8.6619e-10	9.48344e-10	1.18969
AB-007166	NPNA3	304301	280177	292239	1.0861	0.000303296	0.000258098	0.000280697	1.17512	9.96699e-10	9.21195e-10	9.58947e-10	1.08196
AB-007167	NPNA3	270450	240486	255468	1.1246	0.000188037	0.000111801	0.000149919	1.68189	6.95273e-10	4.64897e-10	5.80085e-10	1.49554
AB-007171	NPNA3	524887	655504	590195	1.24885	0.00049647	0.000663635	0.000580053	1.33671	9.45862e-10	1.01241e-09	9.79134e-10	1.07035
AB-007172	NPNA3	342586	362524	352555	1.0582	0.00221914	0.00291132	0.00256523	1.31192	6.47762e-09	8.0307e-09	7.25416e-09	1.23976
AB-007174	NPNA3	272067	297800	284933	1.09458	9.64212e-05	9.39758e-05	9.51985e-05	1.02602	3.54403e-10	3.15567e-10	3.34985e-10	1.12307
AB-000337	NPNA3	210145	204003	207074	1.03011	0.00273	0.00293413	0.00283206	1.07477	1.2991e-08	1.43827e-08	1.36869e-08	1.10713
AB-007177	NPNA3	147392	153348	150370	1.04041	0.00411696	0.00366757	0.00389227	1.12253	2.7932e-08	2.39166e-08	2.59243e-08	1.16789
AB-007179	NPNA3	27752.7	18933.4	23343	1.4658	0.0159647	0.0143274	0.0151461	1.11428	5.75249e-07	7.56725e-07	6.65987e-07	1.31547
AB-007180	NPNA3	71859.7	76339.6	74099.6	1.06234	0.0262752	0.0265977	0.0264365	1.01227	3.65646e-07	3.48413e-07	3.5703e-07	1.04946
AB-007181	NPNA3	43578.6	48131.6	45855.1	1.10448	0.043125	0.047444	0.0452845	1.10015	9.89593e-07	9.85714e-07	9.87653e-07	1.00394
AB-007183	NPNA3	15261.2	16143.8	15702.5	1.05783	0.0302574	0.0325815	0.0314194	1.07681	1.98264e-06	2.0182e-06	2.00042e-06	1.01794
AB-007104	NVDP3NANP2	462971	644571	553771	1.39225	6.13621e-05	6.35145e-05	6.24383e-05	1.03508	1.3254e-10	9.85376e-11	1.15539e-10	1.34507
AB-007088	NVDP3NANP2	20604.6	18796.3	19700.4	1.09621	5.75019e-05	2.16595e-05	3.95807e-05	2.65481	2.79073e-09	1.15233e-09	1.97153e-09	2.42182
AB-007103	NVDP3NANP2	164921	204973	184947	1.24286	8.87879e-05	6.90048e-05	7.88963e-05	1.28669	5.38367e-10	3.36653e-10	4.3751e-10	1.59917
AB-000224	NVDP3NANP2	43736.4	84584.8	64160.6	1.93397	0.000100956	8.91623e-05	9.50593e-05	1.13227	2.30829e-09	1.05412e-09	1.6812e-09	2.18978
AB-000399	NVDP3NANP2	21934	20558.8	21246.4	1.0669	0.0045512	0.00490553	0.00472837	1.07785	2.07495e-07	2.3861e-07	2.23053e-07	1.14996
AB-007114	NVDP3NANP2	60823.5	53874.5	57349	1.12898	0.000216779	0.000156853	0.000186816	1.38205	3.56407e-09	2.91145e-09	3.23776e-09	1.22416
AB-001529	NVDP3NANP2	7384.14	7575.71	7479.93	1.02594	0.00622637	0.00586374	0.00604506	1.06184	8.43209e-07	7.74019e-07	8.08614e-07	1.08939
AB-000364	NVDP3NANP2	398423	380346	389385	1.04753	0.000331399	0.000270935	0.000301167	1.22317	8.31776e-10	7.12337e-10	7.72057e-10	1.16767
AB-001480	NVDP3NANP2	37696.9	52044.3	44870.6	1.3806	0.000345103	0.000551292	0.000448198	1.59747	9.15468e-09	1.05927e-08	9.87371e-09	1.15709
AB-007176	NVDP3NANP2	251283	252760	252022	1.00588	1e-05	1e-05	1e-05	1	3.97957e-11	3.95632e-11	3.96795e-11	1.00588
AB-000317	NVDP3NANP2	12808.7	13653.3	13231	1.06594	0.0387446	0.0381182	0.0384314	1.01643	3.02486e-06	2.79187e-06	2.90836e-06	1.08345
AB-000317	NVDP3NANP2	14382.3	13708.6	14045.4	1.04915	0.0361373	0.0364482	0.0362928	1.0086	2.51262e-06	2.65879e-06	2.58571e-06	1.05817
AB-007131	NVDP3NANP2	193924	334515	264220	1.72498	0.000147117	0.000174988	0.000161053	1.18945	7.58629e-10	5.2311e-10	6.40869e-10	1.45023
AB-007101	NVDP3NANP2	57202.9	59000.2	58101.6	1.03142	7.10651e-05	6.4002e-05	6.75336e-05	1.11036	1.24233e-09	1.08478e-09	1.16355e-09	1.14524
AB-007161	NVDP3NANP2	82253.1	76171.9	79212.5	1.07984	0.00644802	0.00656826	0.00650814	1.01865	7.83924e-08	8.62295e-08	8.23109e-08	1.09997
AB-007121	NVDP3NANP2	177280	213194	195237	1.20258	7.57658e-05	6.83824e-05	7.20741e-05	1.10797	4.2738e-10	3.20752e-10	3.74066e-10	1.33243
AB-007173	NVDP3NANP2	284666	307594	296130	1.08054	0.00269764	0.00283536	0.0027665	1.05105	9.47648e-09	9.21786e-09	9.34717e-09	1.02806
AB-007154	NVDP3NANP2	370552	357479	364016	1.03657	0.000349728	0.000305078	0.000327403	1.14635	9.43803e-10	8.53416e-10	8.98609e-10	1.10591
AB-007083	NVDP3NANP2	39650.7	71492.4	55571.6	1.80306	6.856e-05	5.62689e-05	6.24145e-05	1.21844	1.7291e-09	7.87061e-10	1.25808e-09	2.19691
AB-001558	NVDP3NANP2	2493.97	3472.91	2983.44	1.39252	1.65809e-05	1.38319e-05	1.52064e-05	1.19874	6.6484e-09	3.98281e-09	5.31561e-09	1.66927
AB-001387	NVDP3NANP2	350137	377251	363694	1.07744	0.00359211	0.0055102	0.00455116	1.53398	1.02591e-08	1.46062e-08	1.24327e-08	1.42373
AB-007163	NVDP3NANP2	178586	263981	221283	1.47818	6.25622e-05	7.77526e-05	7.01574e-05	1.2428	3.50321e-10	2.94539e-10	3.2243e-10	1.18939
AB-007087	NVDP3NANP2	15490.4	25998.5	20744.5	1.67836	1e-05	1e-05	1e-05	1	6.45561e-10	3.84637e-10	5.15099e-10	1.67836
AB-000397	NVDP3NANP2	9080.48	8892.6	8986.54	1.02113	0.069948	0.0700886	0.0700183	1.00201	7.70311e-06	7.88168e-06	7.7924e-06	1.02318
AB-001428	NVDP3NANP2	124784	180502	152643	1.44652	0.00121329	0.00124252	0.00122791	1.02409	9.72316e-09	6.8837e-09	8.30343e-09	1.41249
AB-007178	NVDP3NANP2	83032.5	72147.6	77590.1	1.15087	0.000445673	0.000401979	0.000423826	1.1087	5.36745e-09	5.57162e-09	5.46953e-09	1.03804
AB-007120	NVDP3NANP2	120599	124499	122549	1.03233	0.00121893	0.00127084	0.00124488	1.04258	1.01073e-08	1.02076e-08	1.01575e-08	1.00992
AB-007110	NVDP3NANP2	101273	110036	105654	1.08652	0.000138073	0.000117718	0.000127896	1.17291	1.36337e-09	1.06982e-09	1.2166e-09	1.2744
AB-000334	NVDP3NANP2	17332	13532.8	15432.4	1.28074	1e-05	1e-05	1e-05	1	5.76969e-10	7.38947e-10	6.57958e-10	1.28074
AB-007096	NVDP3NANP2	22037.1	25618.9	23828	1.16254	0.000196461	0.000109241	0.000152851	1.79842	8.91501e-09	4.26407e-09	6.58954e-09	2.09073
AB-007123	NVDP3NANP2	198545	169661	184103	1.17024	0.000143438	8.4384e-05	0.000113911	1.69982	7.22446e-10	4.97368e-10	6.09907e-10	1.45254
AB-001472	NVDP3NANP2	4299.77	4264.76	4282.26	1.00821	0.0085259	0.0086596	0.00859275	1.01568	1.98287e-06	2.0305e-06	2.00669e-06	1.02402
AB-007182	NVDP3NANP2	136434	155251	145842	1.13792	0.000405573	0.000412304	0.000408938	1.0166	2.97267e-09	2.65573e-09	2.8142e-09	1.11934
AB-001554	NVDP3NANP2	3102.43	3434.86	3268.65	1.10715	0.00296752	0.00323116	0.00309934	1.08884	9.56515e-07	9.40695e-07	9.48605e-07	1.01682
AB-007130	NVDP3NANP2	258493	287939	273216	1.11391	8.67455e-05	9.07696e-05	8.87575e-05	1.04639	3.35581e-10	3.15239e-10	3.2541e-10	1.06453
AB-007168	NVDP3NANP2	439545	405652	422598	1.08355	0.000130165	9.74418e-05	0.000113804	1.33583	2.96137e-10	2.40211e-10	2.68174e-10	1.23282
AB-000356	NVDP3NANP2	44351.9	39902.8	42127.3	1.1115	0.000215055	0.000172988	0.000194021	1.24318	4.84883e-09	4.33523e-09	4.59203e-09	1.11847
AB-007150	NVDP3NANP2	62135.1	64127.4	63131.3	1.03206	0.0200314	0.0227302	0.0213808	1.13473	3.22384e-07	3.54453e-07	3.38419e-07	1.09948
AB-001455	NVDP3NANP2	51534.5	74195	62864.7	1.43971	0.000746402	0.000936244	0.000841323	1.25434	1.44835e-08	1.26187e-08	1.35511e-08	1.14778
AB-007175	NVDP3NANP2	244784	270084	257434	1.10335	0.000204616	0.000202216	0.000203416	1.01187	8.35904e-10	7.48716e-10	7.9231e-10	1.11645
AB-000373	NVDP3NANP2	326428	361945	344187	1.10881	0.000319287	0.000322263	0.000320775	1.00932	9.78123e-10	8.90365e-10	9.34244e-10	1.09856
AB-001533	NVDP3NANP2	244909	248567	246738	1.01493	0.000121162	9.26919e-05	0.000106927	1.30715	4.94722e-10	3.72905e-10	4.33814e-10	1.32667
AB-001458	NVDP3NANP2	149181	147485	148333	1.0115	0.0123654	0.0177564	0.0150609	1.43597	8.28883e-08	1.20394e-07	1.01641e-07	1.45249
AB-000231	NVDP3NANP2	483182	680540	581861	1.40845	0.000142423	0.000190307	0.000166365	1.33621	2.9476e-10	2.79641e-10	2.872e-10	1.05407
AB-001396	NVDP3NANP2	12384	17602.6	14993.3	1.42139	0.000104656	0.000100718	0.000102687	1.03911	8.4509e-09	5.72175e-09	7.08632e-09	1.47698
AB-007109	NVDP3NANP2	61217.2	55804.1	58510.6	1.097	9.7707e-05	8.2578e-05	9.01425e-05	1.18321	1.59607e-09	1.47978e-09	1.53793e-09	1.07858
AB-007090	NVDP3NANP2	58618.7	90073.8	74346.2	1.5366	0.000129342	0.000112635	0.000120989	1.14832	2.20649e-09	1.25048e-09	1.72849e-09	1.76452
AB-007080	NVDP3NANP2	193815	221161	207488	1.14109	0.000110707	8.76522e-05	9.91794e-05	1.26302	5.71197e-10	3.96327e-10	4.83762e-10	1.44123
AB-007102	NVDP3NANP2	38059.9	40694.8	39377.3	1.06923	0.0005022	0.000476475	0.000489337	1.05399	1.3195e-08	1.17085e-08	1.24517e-08	1.12696
AB-000376	NVDP3NANP2	245597	348016	296807	1.41702	0.00425739	0.00397919	0.00411829	1.06991	1.73349e-08	1.14339e-08	1.43844e-08	1.51609
AB-007076	NVDP3NANP2	139823	142927	141375	1.0222	1e-05	1e-05	1e-05	1	7.1519e-11	6.99659e-11	7.07425e-11	1.0222
AB-007106	NVDP3NANP2	7269.27	6955.62	7112.44	1.04509	7.13345e-05	7.94581e-05	7.53963e-05	1.11388	9.81317e-09	1.14236e-08	1.06184e-08	1.16411
AB-007107	NVDP3NANP2	5530.59	6150.1	5840.34	1.11201	0.00300608	0.00329251	0.0031493	1.09528	5.43538e-07	5.3536e-07	5.39449e-07	1.01528
AB-007111	NVDP3NANP2	82917.8	59021.8	70969.8	1.40487	0.000147808	0.000113529	0.000130668	1.30194	1.78258e-09	1.9235e-09	1.85304e-09	1.07905
AB-007159	NVDP3NANP2	15665.3	16147.5	15906.4	1.03078	0.012911	0.0147647	0.0138379	1.14357	8.24177e-07	9.14366e-07	8.69272e-07	1.10943
AB-007170	NVDP3NANP2	424753	473373	449063	1.11447	7.19692e-05	7.48891e-05	7.34291e-05	1.04057	1.69438e-10	1.58203e-10	1.6382e-10	1.07101
AB-007165	NVDP3NANP2	228983	249618	239300	1.09012	1e-05	1e-05	1e-05	1	4.36715e-11	4.00612e-11	4.18663e-11	1.09012
AB-007115	NVDP3NANP2	79280.6	86678.3	82979.4	1.09331	0.000831211	0.000853641	0.000842426	1.02698	1.04844e-08	9.84839e-09	1.01664e-08	1.06458
AB-007138	NVDP3NANP2	87761.8	85339.6	86550.7	1.02838	0.00392795	0.00407426	0.00400111	1.03725	4.4757e-08	4.77417e-08	4.62494e-08	1.06669
AB-000327	NVDP3NANP2	189307	145935	167621	1.2972	0.000335795	0.000315751	0.000325773	1.06348	1.77382e-09	2.16364e-09	1.96873e-09	1.21977
AB-007160	NVDP3NANP2	9307.06	8978.36	9142.71	1.03661	0.0201231	0.0228226	0.0214729	1.13415	2.16213e-06	2.54196e-06	2.35205e-06	1.17567
AB-007112	NVDP3NANP2	16348.4	18574.5	17461.5	1.13616	2.99424e-05	2.31335e-05	2.6538e-05	1.29433	1.83152e-09	1.24544e-09	1.53848e-09	1.47057
AB-007142	NVDP3NANP2	50341.3	46018.7	48180	1.09393	0.0140605	0.015177	0.0146188	1.07941	2.79304e-07	3.29801e-07	3.04553e-07	1.1808
AB-007113	NVDP3NANP2	37064.4	51958.3	44511.3	1.40184	5.72038e-05	5.72253e-05	5.72146e-05	1.00038	1.54336e-09	1.10137e-09	1.32237e-09	1.40131
AB-007108	NVDP3NANP2	72281.9	83161	77721.5	1.15051	0.000252666	0.000246499	0.000249582	1.02502	3.49556e-09	2.96411e-09	3.22984e-09	1.17929
AB-007118	NVDP3NANP2	68833.6	68667.3	68750.5	1.00242	0.00417208	0.00458613	0.00437911	1.09924	6.0611e-08	6.67878e-08	6.36994e-08	1.10191
AB-007158	NVDP3NANP2	58274.2	50719.2	54496.7	1.14896	0.00585029	0.0058249	0.00583759	1.00436	1.00392e-07	1.14846e-07	1.07619e-07	1.14397
AB-007169	NVDP3NANP2	227948	168145	198047	1.35566	0.000144246	0.000101332	0.000122789	1.42349	6.328e-10	6.02648e-10	6.17724e-10	1.05003
AB-007139	NVDP3NANP2	41721.8	42698.2	42210	1.0234	0.00580437	0.00545592	0.00563015	1.06387	1.39121e-07	1.27779e-07	1.3345e-07	1.08876
AB-000394	NVDP3NANP2	280099	331862	305980	1.18481	8.91232e-05	9.41949e-05	9.1659e-05	1.05691	3.18185e-10	2.83837e-10	3.01011e-10	1.12101
AB-007075	NVDP3NANP2	357160	457195	407178	1.28009	0.000274981	0.000214272	0.000244626	1.28332	7.69909e-10	4.68666e-10	6.19287e-10	1.64277
AB-007077	NVDP3NANP2	417892	638492	528192	1.52789	0.000272883	0.000337509	0.000305196	1.23683	6.52997e-10	5.28603e-10	5.908e-10	1.23533
AB-007078	NVDP3NANP2	325538	528039	426788	1.62205	0.000623201	0.000820796	0.000721998	1.31706	1.91437e-09	1.55442e-09	1.7344e-09	1.23157
AB-007079	NVDP3NANP2	302965	401871	352418	1.32646	0.000216618	0.000184971	0.000200795	1.17109	7.14995e-10	4.60275e-10	5.87635e-10	1.55341
AB-007081	NVDP3NANP2	260861	274767	267814	1.05331	1e-05	1e-05	1e-05	1	3.83346e-11	3.63945e-11	3.73645e-11	1.05331
AB-007082	NVDP3NANP2	410647	502279	456463	1.22314	0.000620362	0.000698367	0.000659365	1.12574	1.51069e-09	1.3904e-09	1.45055e-09	1.08652
AB-007084	NVDP3NANP2	42705	49949.1	46327.1	1.16963	6.35631e-05	4.89718e-05	5.62675e-05	1.29795	1.48842e-09	9.80433e-10	1.23443e-09	1.51813
AB-007085	NVDP3NANP2	36134.5	42246.6	39190.6	1.16915	0.000120784	0.000120894	0.000120839	1.00091	3.34262e-09	2.86162e-09	3.10212e-09	1.16809
AB-007086	NVDP3NANP2	8424.7	7961.66	8193.18	1.05816	1e-05	1e-05	1e-05	1	1.18699e-09	1.25602e-09	1.2215e-09	1.05816
AB-007089	NVDP3NANP2	39882.5	58604.5	49243.5	1.46943	0.000229649	0.000184955	0.000207302	1.24165	5.75815e-09	3.15598e-09	4.45707e-09	1.82452
AB-007091	NVDP3NANP2	8207.07	8306.98	8257.02	1.01217	0.00496151	0.00498328	0.00497239	1.00439	6.04541e-07	5.9989e-07	6.02216e-07	1.00775
AB-007093	NVDP3NANP2	39573.2	38232.7	38902.9	1.03506	8.44278e-05	5.65027e-05	7.04653e-05	1.49423	2.13346e-09	1.47787e-09	1.80566e-09	1.44361
AB-007094	NVDP3NANP2	2267.49	2278.06	2272.78	1.00466	0.000372921	0.00039747	0.000385196	1.06583	1.64464e-07	1.74478e-07	1.69471e-07	1.06089
AB-007095	NVDP3NANP2	4723.82	6242.78	5483.3	1.32155	0.000222021	0.000336366	0.000279194	1.51502	4.70004e-08	5.38808e-08	5.04406e-08	1.14639
AB-007097	NVDP3NANP2	4550.29	6001.97	5276.13	1.31903	0.000122175	0.000167181	0.000144678	1.36838	2.68499e-08	2.78543e-08	2.73521e-08	1.03741
AB-007098	NVDP3NANP2	11410.8	11527.4	11469.1	1.01021	0.00160619	0.0017125	0.00165934	1.06619	1.4076e-07	1.48559e-07	1.4466e-07	1.05541
AB-007099	NVDP3NANP2	23911	23537.8	23724.4	1.01585	0.000261352	0.000215492	0.000238422	1.21281	1.09302e-08	9.15514e-09	1.00427e-08	1.19389
AB-007100	NVDP3NANP2	13797.2	14633.2	14215.2	1.06059	0.00314048	0.00309872	0.0031196	1.01348	2.27617e-07	2.11759e-07	2.19688e-07	1.07488
AB-007184	NVDP3NANP2	8171.89	8422.52	8297.21	1.03067	1e-05	1e-05	1e-05	1	1.22371e-09	1.18729e-09	1.2055e-09	1.03067
AB-001511	NVDP3NANP2	1428.82	1559.16	1493.99	1.09122	0.000191627	0.000119644	0.000155635	1.60164	1.34115e-07	7.67361e-08	1.05426e-07	1.74774
AB-001578	NVDP3NANP2	10196.4	16209.2	13202.8	1.5897	0.00421436	0.00480987	0.00451212	1.14131	4.1332e-07	2.96738e-07	3.55029e-07	1.39288
AB-007105	NVDP3NANP2	3052.24	3102.38	3077.31	1.01643	0.000994333	0.00101071	0.00100252	1.01647	3.25772e-07	3.25784e-07	3.25778e-07	1.00004
AB-007116	NVDP3NANP2	32642.4	38431.7	35537	1.17735	0.0398896	0.041842	0.0408658	1.04894	1.22202e-06	1.08874e-06	1.15538e-06	1.12242
AB-007119	NVDP3NANP2	338124	362217	350171	1.07126	0.000186903	0.000165502	0.000176202	1.12931	5.52763e-10	4.56914e-10	5.04838e-10	1.20978
AB-007122	NVDP3NANP2	258448	256810	257629	1.00638	0.000186573	0.000166416	0.000176495	1.12113	7.21899e-10	6.48012e-10	6.84956e-10	1.11402
AB-007124	NVDP3NANP2	153274	204184	178729	1.33215	0.000225215	0.000255395	0.000240305	1.13401	1.46936e-09	1.25081e-09	1.36008e-09	1.17473
AB-000325	NVDP3NANP2	322634	324603	323619	1.0061	0.000203785	0.000187598	0.000195691	1.08628	6.31627e-10	5.7793e-10	6.04779e-10	1.09291
AB-007132	NVDP3NANP2	318824	319763	319294	1.00295	0.000592006	0.000543169	0.000567587	1.08991	1.85684e-09	1.69866e-09	1.77775e-09	1.09312
AB-007133	NVDP3NANP2	859371	778476	818923	1.10391	0.000865475	0.000801528	0.000833502	1.07978	1.0071e-09	1.02961e-09	1.01836e-09	1.02235
AB-007134	NVDP3NANP2	128060	129747	128904	1.01317	0.0177619	0.0158243	0.0167931	1.12245	1.387e-07	1.21963e-07	1.30331e-07	1.13723
AB-007136	NVDP3NANP2	29934.8	26338.3	28136.5	1.13655	0.0559974	0.0547202	0.0553588	1.02334	1.87065e-06	2.07759e-06	1.97412e-06	1.11063
AB-007137	NVDP3NANP2	48420.2	52729.1	50574.7	1.08899	0.0262787	0.0266373	0.026458	1.01365	5.42722e-07	5.05173e-07	5.23947e-07	1.07433
AB-007185	NVDP3NANP2	202424	288445	245435	1.42495	0.000319121	0.000446088	0.000382604	1.39786	1.5765e-09	1.54653e-09	1.56151e-09	1.01938
AB-007186	NVDP3NANP2	487979	481361	484670	1.01375	0.000417579	0.00037249	0.000395035	1.12105	8.55732e-10	7.73826e-10	8.14779e-10	1.10585
AB-007141	NVDP3NANP2	4527.11	4949.41	4738.26	1.09328	0.0635499	0.0625598	0.0630548	1.01583	1.40376e-05	1.26399e-05	1.33387e-05	1.11059
AB-007143	NVDP3NANP2	61728.1	60430.4	61079.3	1.02147	0.0206623	0.0233226	0.0219924	1.12875	3.34731e-07	3.85941e-07	3.60336e-07	1.15299
AB-007145	NVDP3NANP2	34032.5	34633.3	34332.9	1.01766	0.0163138	0.0170462	0.01668	1.04489	4.79361e-07	4.9219e-07	4.85775e-07	1.02676
AB-007146	NVDP3NANP2	10847	12566.3	11706.7	1.15851	0.0264527	0.0268537	0.0266532	1.01516	2.43872e-06	2.13695e-06	2.28784e-06	1.14121
AB-007147	NVDP3NANP2	18007	22875.4	20441.2	1.27036	0.0321328	0.0330483	0.0325906	1.02849	1.78446e-06	1.44471e-06	1.61458e-06	1.23517
AB-007149	NVDP3NANP2	3022.74	3312.26	3167.5	1.09578	0.0572498	0.0559179	0.0565838	1.02382	1.89397e-05	1.68821e-05	1.79109e-05	1.12188
AB-007151	NVDP3NANP2	78846.9	73885.8	76366.3	1.06715	0.00556338	0.00620762	0.0058855	1.1158	7.05592e-08	8.40163e-08	7.72878e-08	1.19072
AB-007152	NVDP3NANP2	50215.7	45481.5	47848.6	1.10409	0.0254048	0.0275741	0.0264895	1.08539	5.05914e-07	6.06271e-07	5.56093e-07	1.19837
AB-007153	NVDP3NANP2	270286	261654	265970	1.03299	0.00185	0.00183511	0.00184256	1.00811	6.84461e-09	7.0135e-09	6.92906e-09	1.02468
AB-007155	NVDP3NANP2	380407	376371	378389	1.01072	1e-05	1e-05	1e-05	1	2.62876e-11	2.65695e-11	2.64286e-11	1.01072
AB-007156	NVDP3NANP2	135057	150180	142619	1.11198	0.000102039	0.000100922	0.000101481	1.01107	7.55529e-10	6.72004e-10	7.13767e-10	1.12429
AB-007157	NVDP3NANP2	293409	236923	265166	1.23842	0.000263188	0.000183693	0.000223441	1.43276	8.97e-10	7.75328e-10	8.36164e-10	1.15693
AB-000222	NVDP3NANP2	572761	512820	542790	1.11689	9.66088e-05	3.70151e-05	6.6812e-05	2.60998	1.68672e-10	7.21797e-11	1.20426e-10	2.33684
AB-007162	NVDP3NANP2	140194	155221	147708	1.10719	1e-05	1e-05	1e-05	1	7.13295e-11	6.44242e-11	6.78768e-11	1.10719
AB-007164	NVDP3NANP2	134190	114775	124482	1.16916	6.72194e-05	5.61632e-05	6.16913e-05	1.19686	5.00927e-10	4.89334e-10	4.95131e-10	1.02369
AB-007166	NVDP3NANP2	249005	340253	294629	1.36645	1.3448e-05	1e-05	1.1724e-05	1.3448	5.40068e-11	2.93899e-11	4.16984e-11	1.8376
AB-007167	NVDP3NANP2	316593	302241	309417	1.04749	0.000122149	5.13819e-05	8.67655e-05	2.37728	3.85823e-10	1.70003e-10	2.77913e-10	2.26951
AB-007171	NVDP3NANP2	340303	303465	321884	1.12139	0.000119205	7.66723e-05	9.79388e-05	1.55474	3.50291e-10	2.52656e-10	3.01474e-10	1.38644
AB-007172	NVDP3NANP2	466151	497633	481892	1.06754	0.00122431	0.00132053	0.00127242	1.0786	2.62642e-09	2.65363e-09	2.64002e-09	1.01036
AB-007174	NVDP3NANP2	401242	402658	401950	1.00353	0.000364302	0.000346739	0.00035552	1.05065	9.07936e-10	8.61124e-10	8.8453e-10	1.05436
AB-000337	NVDP3NANP2	137040	160191	148616	1.16894	0.00131697	0.00125238	0.00128467	1.05157	9.61009e-09	7.81804e-09	8.71406e-09	1.22922
AB-007177	NVDP3NANP2	174528	188195	181361	1.07831	0.000876375	0.00061253	0.000744452	1.43075	5.0214e-09	3.25477e-09	4.13808e-09	1.54278
AB-007179	NVDP3NANP2	28079.8	49168.2	38624	1.75102	5.64534e-05	6.16857e-05	5.90695e-05	1.09268	2.01047e-09	1.25459e-09	1.63253e-09	1.60249
AB-007180	NVDP3NANP2	160585	187157	173871	1.16547	0.00121373	0.00130323	0.00125848	1.07374	7.5582e-09	6.96331e-09	7.26075e-09	1.08543
AB-007181	NVDP3NANP2	195832	201958	198895	1.03128	0.00310376	0.00288685	0.00299531	1.07514	1.58491e-08	1.42944e-08	1.50717e-08	1.10877
AB-007183	NVDP3NANP2	77244.3	74691.1	75967.7	1.03418	0.00297567	0.00300559	0.00299063	1.01006	3.85228e-08	4.02403e-08	3.93816e-08	1.04458
AB-007104	NPDPNANPNVDPNANP	266627	365989	316308	1.37266	0.000120627	0.000249495	0.000185061	2.06832	4.52418e-10	6.81701e-10	5.6706e-10	1.50679
AB-007103	NPDPNANPNVDPNANP	49016.6	49490	49253.3	1.00966	0.0182949	0.0223814	0.0203382	1.22337	3.73239e-07	4.52241e-07	4.1274e-07	1.21167
AB-000224	NPDPNANPNVDPNANP	11065	12735.3	11900.2	1.15095	0.016922	0.0167519	0.016837	1.01016	1.52933e-06	1.31539e-06	1.42236e-06	1.16264
AB-000399	NPDPNANPNVDPNANP	5914.82	4696.78	5305.8	1.25934	0.013596	0.0174151	0.0155055	1.2809	2.29863e-06	3.70788e-06	3.00325e-06	1.61308
AB-007114	NPDPNANPNVDPNANP	4505.53	6223.17	5364.35	1.38123	0.03887	0.0440582	0.0414641	1.13348	8.62718e-06	7.07971e-06	7.85344e-06	1.21858
AB-000364	NPDPNANPNVDPNANP	157034	171677	164356	1.09325	0.00124254	0.00108762	0.00116508	1.14245	7.91257e-09	6.33525e-09	7.12391e-09	1.24897
AB-001480	NPDPNANPNVDPNANP	5007.62	3984.02	4495.82	1.25693	0.0208542	0.0236838	0.022269	1.13568	4.1645e-06	5.9447e-06	5.0546e-06	1.42747
AB-007176	NPDPNANPNVDPNANP	389963	351927	370945	1.10808	0.000176427	0.000114644	0.000145535	1.53892	4.5242e-10	3.2576e-10	3.8909e-10	1.38882
AB-000317	NPDPNANPNVDPNANP	3336.6	2512.46	2924.53	1.32802	0.0470801	0.0440875	0.0455838	1.06788	1.41102e-05	1.75476e-05	1.58289e-05	1.24361
AB-000317	NPDPNANPNVDPNANP	4722.45	3727.03	4224.74	1.26708	0.0492433	0.0576327	0.053438	1.17037	1.04275e-05	1.54635e-05	1.29455e-05	1.48295
AB-007131	NPDPNANPNVDPNANP	201955	236796	219376	1.17252	0.00161824	0.0014029	0.00151057	1.1535	8.01288e-09	5.92448e-09	6.96868e-09	1.3525
AB-007101	NPDPNANPNVDPNANP	32513	35026.3	33769.6	1.0773	0.000830176	0.000865644	0.00084791	1.04272	2.55337e-08	2.47141e-08	2.51239e-08	1.03316
AB-007161	NPDPNANPNVDPNANP	6676.44	5202.39	5939.42	1.28334	0.0560758	0.0545807	0.0553282	1.02739	8.39905e-06	1.04915e-05	9.44525e-06	1.24912
AB-007121	NPDPNANPNVDPNANP	230244	184679	207461	1.24673	0.000291813	0.000252991	0.000272402	1.15345	1.26741e-09	1.3699e-09	1.31865e-09	1.08087
AB-007173	NPDPNANPNVDPNANP	2962.62	1855.93	2409.27	1.5963	0.048538	0.0417541	0.045146	1.16247	1.63835e-05	2.24977e-05	1.94406e-05	1.37319
AB-007154	NPDPNANPNVDPNANP	373975	409633	391804	1.09535	0.00126838	0.00117038	0.00121938	1.08373	3.39161e-09	2.85713e-09	3.12437e-09	1.18707
AB-007083	NPDPNANPNVDPNANP	58513.3	75155.1	66834.2	1.28441	6.8425e-05	0.000199668	0.000134047	2.91806	1.16939e-09	2.65675e-09	1.91307e-09	2.27191
AB-001558	NPDPNANPNVDPNANP	380.472	445.251	412.862	1.17026	0.000542885	0.00117368	0.000858283	2.16193	1.42687e-06	2.63599e-06	2.03143e-06	1.84739
AB-007163	NPDPNANPNVDPNANP	226275	404480	315378	1.78756	9.4392e-05	0.00012966	0.000112026	1.37363	4.17156e-10	3.20559e-10	3.68857e-10	1.30134
AB-007087	NPDPNANPNVDPNANP	33399.5	34273.1	33836.3	1.02616	2.57187e-05	1.72422e-05	2.14804e-05	1.49162	7.70032e-10	5.03082e-10	6.36557e-10	1.53063
AB-000397	NPDPNANPNVDPNANP	5237.31	5447.66	5342.48	1.04016	0.0836702	0.08028	0.0819751	1.04223	1.59758e-05	1.47366e-05	1.53562e-05	1.08409
AB-001428	NPDPNANPNVDPNANP	9947.15	6470.1	8208.62	1.5374	0.0582593	0.0606831	0.0594712	1.0416	5.85688e-06	9.379e-06	7.61794e-06	1.60136
AB-007178	NPDPNANPNVDPNANP	52721.3	56961.9	54841.6	1.08044	0.00349853	0.00348003	0.00348928	1.00532	6.6359e-08	6.1094e-08	6.37265e-08	1.08618
AB-007120	NPDPNANPNVDPNANP	8866.07	9582.15	9224.11	1.08077	0.0464562	0.0507241	0.0485902	1.09187	5.23978e-06	5.2936e-06	5.26669e-06	1.01027
AB-007110	NPDPNANPNVDPNANP	25487.5	21896.6	23692	1.16399	0.0070756	0.00766434	0.00736997	1.08321	2.77611e-07	3.50024e-07	3.13818e-07	1.26085
AB-000334	NPDPNANPNVDPNANP	10689.8	13086.2	11888	1.22418	1e-05	1e-05	1e-05	1	9.35472e-10	7.64161e-10	8.49817e-10	1.22418
AB-007096	NPDPNANPNVDPNANP	4109.45	3467.73	3788.59	1.18505	0.00369671	0.00271487	0.00320579	1.36165	8.99562e-07	7.82896e-07	8.41229e-07	1.14902
AB-007123	NPDPNANPNVDPNANP	186364	290128	238246	1.55678	0.000302793	0.000177623	0.000240208	1.70469	1.62474e-09	6.12223e-10	1.11848e-09	2.65384
AB-007182	NPDPNANPNVDPNANP	16224.4	15362.3	15793.3	1.05612	0.0270301	0.0267646	0.0268973	1.00992	1.66601e-06	1.74223e-06	1.70412e-06	1.04574
AB-007130	NPDPNANPNVDPNANP	283911	444380	364146	1.56521	0.00124605	0.00101386	0.00112995	1.22902	4.38886e-09	2.28151e-09	3.33519e-09	1.92367
AB-007168	NPDPNANPNVDPNANP	709717	596765	653241	1.18927	0.000884993	0.000789708	0.00083735	1.12066	1.24697e-09	1.32331e-09	1.28514e-09	1.06123
AB-000356	NPDPNANPNVDPNANP	8905.28	8655.54	8780.41	1.02885	0.010076	0.0127997	0.0114379	1.27032	1.13147e-06	1.47879e-06	1.30513e-06	1.30697
AB-007150	NPDPNANPNVDPNANP	41626.3	49304.2	45465.3	1.18445	0.0133146	0.0136571	0.0134859	1.02572	3.1986e-07	2.76997e-07	2.98429e-07	1.15474
AB-007175	NPDPNANPNVDPNANP	244419	228233	236326	1.07092	0.00279839	0.00297941	0.0028889	1.06469	1.14491e-08	1.30542e-08	1.22517e-08	1.14019
AB-000373	NPDPNANPNVDPNANP	318080	287566	302823	1.10611	0.0053275	0.00634925	0.00583837	1.19179	1.67489e-08	2.20793e-08	1.94141e-08	1.31825
AB-001533	NPDPNANPNVDPNANP	257722	229515	243619	1.1229	0.000651616	0.000584941	0.000618278	1.11399	2.52836e-09	2.54859e-09	2.53848e-09	1.008
AB-001458	NPDPNANPNVDPNANP	136607	147313	141960	1.07837	0.0089214	0.0115694	0.0102454	1.29681	6.5307e-08	7.85363e-08	7.19217e-08	1.20257
AB-000231	NPDPNANPNVDPNANP	640589	614017	627303	1.04328	0.000594447	0.000531381	0.000562914	1.11868	9.27969e-10	8.65418e-10	8.96694e-10	1.07228
AB-001396	NPDPNANPNVDPNANP	2914.15	2888.61	2901.38	1.00884	0.00094228	0.00101628	0.000979279	1.07853	3.23347e-07	3.51822e-07	3.37584e-07	1.08806
AB-007109	NPDPNANPNVDPNANP	18203.9	17237.6	17720.8	1.05606	0.00732411	0.00743064	0.00737738	1.01454	4.02337e-07	4.31071e-07	4.16704e-07	1.07142
AB-007090	NPDPNANPNVDPNANP	11356.5	13669.7	12513.1	1.2037	0.00157711	0.00147143	0.00152427	1.07182	1.38873e-07	1.07641e-07	1.23257e-07	1.29015
AB-007080	NPDPNANPNVDPNANP	196589	166035	181312	1.18402	0.00122757	0.00175874	0.00149315	1.4327	6.24434e-09	1.05925e-08	8.41844e-09	1.69634
AB-000376	NPDPNANPNVDPNANP	3698.04	3555.45	3626.74	1.0401	0.0767573	0.0858597	0.0813085	1.11859	2.07562e-05	2.41488e-05	2.24525e-05	1.16345
AB-007076	NPDPNANPNVDPNANP	294416	364641	329528	1.23852	0.000345823	0.000446393	0.000396108	1.29081	1.17461e-09	1.2242e-09	1.1994e-09	1.04222
AB-007106	NPDPNANPNVDPNANP	2875.76	3340.81	3108.28	1.16171	0.00411471	0.00373424	0.00392447	1.10189	1.43083e-06	1.11777e-06	1.2743e-06	1.28008
AB-007111	NPDPNANPNVDPNANP	20725.8	21101.8	20913.8	1.01815	0.0299425	0.0273297	0.0286361	1.09561	1.4447e-06	1.29513e-06	1.36992e-06	1.11549
AB-007159	NPDPNANPNVDPNANP	3290.29	2257.74	2774.02	1.45734	0.0467772	0.0485976	0.0476874	1.03892	1.42167e-05	2.15249e-05	1.78708e-05	1.51406
AB-007170	NPDPNANPNVDPNANP	480221	469932	475076	1.02189	0.000415408	0.000331816	0.000373612	1.25192	8.65036e-10	7.06094e-10	7.85565e-10	1.2251
AB-007165	NPDPNANPNVDPNANP	326044	365560	345802	1.1212	0.000210301	0.000200386	0.000205343	1.04948	6.45008e-10	5.4816e-10	5.96584e-10	1.17668
AB-007115	NPDPNANPNVDPNANP	39650.4	42641.5	41146	1.07544	0.00294571	0.00310535	0.00302553	1.05419	7.4292e-08	7.28244e-08	7.35582e-08	1.02015
AB-007138	NPDPNANPNVDPNANP	44904.6	42410.7	43657.6	1.0588	0.00441915	0.00478839	0.00460377	1.08356	9.84119e-08	1.12905e-07	1.05659e-07	1.14727
AB-000327	NPDPNANPNVDPNANP	30465.5	31950.8	31208.1	1.04875	0.0168176	0.0166153	0.0167164	1.01217	5.5202e-07	5.20028e-07	5.36024e-07	1.06152
AB-007160	NPDPNANPNVDPNANP	3879.42	2526.46	3202.94	1.53552	0.0681624	0.0658995	0.0670309	1.03434	1.75703e-05	2.60837e-05	2.1827e-05	1.48454
AB-007112	NPDPNANPNVDPNANP	14687	13567	14127	1.08255	0.0076068	0.00765872	0.00763276	1.00683	5.17928e-07	5.64511e-07	5.41219e-07	1.08994
AB-007142	NPDPNANPNVDPNANP	5027.05	4371.21	4699.13	1.15004	0.0695295	0.0645316	0.0670306	1.07745	1.38311e-05	1.47629e-05	1.4297e-05	1.06737
AB-007113	NPDPNANPNVDPNANP	12181.5	12214.2	12197.8	1.00268	0.0143567	0.0141191	0.0142379	1.01683	1.17856e-06	1.15596e-06	1.16726e-06	1.01956
AB-007108	NPDPNANPNVDPNANP	3684.34	3534.86	3609.6	1.04229	0.0356467	0.0369046	0.0362756	1.03529	9.67519e-06	1.04402e-05	1.00577e-05	1.07907
AB-007118	NPDPNANPNVDPNANP	83434.1	81002.5	82218.3	1.03002	0.00611759	0.00619384	0.00615572	1.01246	7.33224e-08	7.64648e-08	7.48936e-08	1.04286
AB-007158	NPDPNANPNVDPNANP	9903.97	12044.2	10974.1	1.21609	0.0158139	0.0163171	0.0160655	1.03182	1.59673e-06	1.35477e-06	1.47575e-06	1.1786
AB-007169	NPDPNANPNVDPNANP	270452	269348	269900	1.0041	0.000414813	0.000377958	0.000396385	1.09751	1.53378e-09	1.40323e-09	1.46851e-09	1.09303
AB-007139	NPDPNANPNVDPNANP	42988.1	41359.7	42173.9	1.03937	0.0040908	0.00428659	0.00418869	1.04786	9.51611e-08	1.03642e-07	9.94015e-08	1.08912
AB-000394	NPDPNANPNVDPNANP	533562	510687	522125	1.04479	0.000325038	0.000204994	0.000265016	1.58559	6.09185e-10	4.01409e-10	5.05297e-10	1.51762
AB-007075	NPDPNANPNVDPNANP	145809	318264	232036	2.18275	0.000317926	0.000323678	0.000320802	1.01809	2.18044e-09	1.01701e-09	1.59872e-09	2.14397
AB-007077	NPDPNANPNVDPNANP	385084	449543	417313	1.16739	0.000892162	0.00112373	0.00100795	1.25956	2.3168e-09	2.49972e-09	2.40826e-09	1.07895
AB-007078	NPDPNANPNVDPNANP	56204.2	59552.8	57878.5	1.05958	0.0122101	0.0150981	0.0136541	1.23652	2.17246e-07	2.53525e-07	2.35386e-07	1.167
AB-007079	NPDPNANPNVDPNANP	218295	137931	178113	1.58264	0.00336998	0.00467679	0.00402338	1.38778	1.54378e-08	3.39068e-08	2.46723e-08	2.19635
AB-007081	NPDPNANPNVDPNANP	242987	401563	322275	1.65261	0.000232627	0.000288776	0.000260702	1.24137	9.57365e-10	7.19131e-10	8.38248e-10	1.33128
AB-007082	NPDPNANPNVDPNANP	203438	214901	209169	1.05635	0.00263248	0.00384609	0.00323929	1.46101	1.294e-08	1.7897e-08	1.54185e-08	1.38308
AB-007084	NPDPNANPNVDPNANP	15681.2	8734.13	12207.7	1.79539	2.45596e-05	1e-05	1.72798e-05	2.45596	1.56618e-09	1.14493e-09	1.35556e-09	1.36792
AB-007085	NPDPNANPNVDPNANP	10319.9	19743	15031.5	1.9131	0.000255015	0.000259447	0.000257231	1.01738	2.47109e-08	1.31412e-08	1.89261e-08	1.88042
AB-007086	NPDPNANPNVDPNANP	6574.48	11272.7	8923.61	1.71462	9.79461e-05	6.70472e-05	8.24967e-05	1.46085	1.48979e-08	5.94773e-09	1.04228e-08	2.50481
AB-007089	NPDPNANPNVDPNANP	4155.92	5112.2	4634.06	1.2301	0.00960663	0.0100818	0.00984422	1.04946	2.31155e-06	1.97211e-06	2.14183e-06	1.17212
AB-007093	NPDPNANPNVDPNANP	30198.3	35045.6	32621.9	1.16051	0.00495192	0.00491846	0.00493519	1.0068	1.6398e-07	1.40345e-07	1.52162e-07	1.16841
AB-007097	NPDPNANPNVDPNANP	2219.07	2221.42	2220.24	1.00106	0.0049699	0.00408679	0.00452835	1.21609	2.23964e-06	1.83972e-06	2.03968e-06	1.21738
AB-007099	NPDPNANPNVDPNANP	4175.14	5705.68	4940.41	1.36658	0.021832	0.0205395	0.0211857	1.06292	5.22904e-06	3.59984e-06	4.41444e-06	1.45258
AB-007184	NPDPNANPNVDPNANP	3480.7	3481.63	3481.16	1.00027	0.00246316	0.00232846	0.00239581	1.05785	7.07662e-07	6.68784e-07	6.88223e-07	1.05813
AB-001578	NPDPNANPNVDPNANP	1606.6	2671	2138.8	1.66252	0.0412803	0.036526	0.0389031	1.13016	2.56942e-05	1.3675e-05	1.96846e-05	1.87892
AB-007116	NPDPNANPNVDPNANP	9091.32	5358.52	7224.92	1.69661	0.0655521	0.0708546	0.0682033	1.08089	7.2104e-06	1.32228e-05	1.02166e-05	1.83385
AB-007119	NPDPNANPNVDPNANP	240907	225442	233174	1.0686	0.00313582	0.00350067	0.00331824	1.11635	1.30167e-08	1.5528e-08	1.42724e-08	1.19293
AB-007122	NPDPNANPNVDPNANP	150290	134662	142476	1.11605	0.00210012	0.00218395	0.00214204	1.03992	1.39738e-08	1.6218e-08	1.50959e-08	1.1606
AB-007124	NPDPNANPNVDPNANP	50133.6	46358	48245.8	1.08144	0.0125936	0.0138942	0.0132439	1.10328	2.512e-07	2.99716e-07	2.75458e-07	1.19314
AB-000325	NPDPNANPNVDPNANP	165649	199761	182705	1.20593	0.00205672	0.00198868	0.0020227	1.03422	1.24161e-08	9.95528e-09	1.11857e-08	1.24719
AB-007132	NPDPNANPNVDPNANP	71709.8	61499.7	66604.7	1.16602	0.0118396	0.015797	0.0138183	1.33425	1.65104e-07	2.56863e-07	2.10983e-07	1.55576
AB-007133	NPDPNANPNVDPNANP	67379.6	68526.8	67953.2	1.01702	0.02485	0.0301167	0.0274833	1.21194	3.68806e-07	4.39487e-07	4.04147e-07	1.19165
AB-007185	NPDPNANPNVDPNANP	6571.08	9470.4	8020.74	1.44123	0.0439533	0.031567	0.0377602	1.39238	6.68891e-06	3.33323e-06	5.01107e-06	2.00673
AB-007186	NPDPNANPNVDPNANP	51745.4	25566.4	38655.9	2.02396	0.00358455	0.0036334	0.00360898	1.01363	6.92729e-08	1.42116e-07	1.05694e-07	2.05154
AB-007141	NPDPNANPNVDPNANP	4834.88	4538.09	4686.48	1.0654	0.0747182	0.0746634	0.0746908	1.00073	1.5454e-05	1.64526e-05	1.59533e-05	1.06462
AB-007143	NPDPNANPNVDPNANP	19956.6	22419.3	21187.9	1.1234	0.0258343	0.0288136	0.027324	1.11532	1.29453e-06	1.28522e-06	1.28987e-06	1.00725
AB-007145	NPDPNANPNVDPNANP	3859.23	3758.3	3808.77	1.02686	0.0842837	0.0794434	0.0818635	1.06093	2.18395e-05	2.11381e-05	2.14888e-05	1.03318
AB-007146	NPDPNANPNVDPNANP	6650.88	4708.74	5679.81	1.41245	0.0693339	0.0726632	0.0709986	1.04802	1.04248e-05	1.54316e-05	1.29282e-05	1.48028
AB-007147	NPDPNANPNVDPNANP	12264.6	10723	11493.8	1.14376	0.0603603	0.0650775	0.0627189	1.07815	4.9215e-06	6.06895e-06	5.49523e-06	1.23315
AB-007149	NPDPNANPNVDPNANP	4135.4	3821.81	3978.61	1.08205	0.0708512	0.0749056	0.0728784	1.05722	1.71328e-05	1.95995e-05	1.83662e-05	1.14397
AB-007151	NPDPNANPNVDPNANP	11362.3	13457.9	12410.1	1.18443	0.0269061	0.0300652	0.0284857	1.11741	2.36802e-06	2.23402e-06	2.30102e-06	1.05998
AB-007152	NPDPNANPNVDPNANP	5713.24	4233.04	4973.14	1.34968	0.0734904	0.0764059	0.0749481	1.03967	1.28632e-05	1.80499e-05	1.54565e-05	1.40322
AB-007153	NPDPNANPNVDPNANP	45442.9	34473.6	39958.3	1.3182	0.0208233	0.0249406	0.0228819	1.19773	4.58229e-07	7.23469e-07	5.90849e-07	1.57884
AB-007155	NPDPNANPNVDPNANP	656713	477575	567144	1.3751	0.000205483	0.000133593	0.000169538	1.53813	3.12896e-10	2.79732e-10	2.96314e-10	1.11856
AB-007156	NPDPNANPNVDPNANP	62574.7	161531	112053	2.58142	0.000897153	0.000922925	0.000910039	1.02873	1.43373e-08	5.7136e-09	1.00255e-08	2.50933
AB-007157	NPDPNANPNVDPNANP	307230	232745	269988	1.32002	0.000465264	0.000264099	0.000364682	1.7617	1.51438e-09	1.13471e-09	1.32455e-09	1.3346
AB-000222	NPDPNANPNVDPNANP	544257	522541	533399	1.04156	0.0001447	0.000136884	0.000140792	1.0571	2.65868e-10	2.61959e-10	2.63913e-10	1.01492
AB-007162	NPDPNANPNVDPNANP	453540	477953	465746	1.05383	0.000200091	0.000293376	0.000246733	1.46622	4.41175e-10	6.13818e-10	5.27497e-10	1.39132
AB-007164	NPDPNANPNVDPNANP	209247	199315	204281	1.04983	0.000130223	0.000109994	0.000120109	1.18391	6.22344e-10	5.5186e-10	5.87102e-10	1.12772
AB-007166	NPDPNANPNVDPNANP	409250	431515	420383	1.05441	0.000361286	0.000306301	0.000333793	1.17951	8.828e-10	7.09826e-10	7.96313e-10	1.24368
AB-007167	NPDPNANPNVDPNANP	353411	349441	351426	1.01136	0.000204873	0.000165288	0.00018508	1.23949	5.79702e-10	4.73007e-10	5.26355e-10	1.22557
AB-007172	NPDPNANPNVDPNANP	36120.7	19914.6	28017.6	1.81378	0.0440461	0.0505126	0.0472794	1.14681	1.21941e-06	2.53646e-06	1.87794e-06	2.08006
AB-007174	NPDPNANPNVDPNANP	283149	287426	285287	1.0151	0.00339965	0.00353472	0.00346718	1.03973	1.20066e-08	1.22978e-08	1.21522e-08	1.02426
AB-000337	NPDPNANPNVDPNANP	34158.4	29735.5	31947	1.14874	0.0265155	0.0298134	0.0281645	1.12438	7.76249e-07	1.00262e-06	8.89435e-07	1.29162
AB-007177	NPDPNANPNVDPNANP	102608	110877	106742	1.08059	0.00660944	0.00602779	0.00631861	1.09649	6.44147e-08	5.43648e-08	5.93897e-08	1.18486
AB-007179	NPDPNANPNVDPNANP	47460	50190.1	48825	1.05752	0.0113727	0.00932571	0.0103492	1.2195	2.39626e-07	1.85808e-07	2.12717e-07	1.28965
AB-007180	NPDPNANPNVDPNANP	8615.33	7455.88	8035.61	1.15551	0.0536879	0.052785	0.0532364	1.01711	6.23167e-06	7.07964e-06	6.65566e-06	1.13607
AB-007181	NPDPNANPNVDPNANP	5205.4	5164.35	5184.88	1.00795	0.0544153	0.0652515	0.0598334	1.19914	1.04536e-05	1.2635e-05	1.15443e-05	1.20867
AB-007104	Junction	8472.02	8930.62	8701.32	1.05413	0.0605807	0.0631832	0.061882	1.04296	7.15068e-06	7.0749e-06	7.11279e-06	1.01071
AB-007088	Junction	15000.4	14855.5	14927.9	1.00975	0.00372948	0.00379163	0.00376055	1.01667	2.48625e-07	2.55234e-07	2.5193e-07	1.02658
AB-000364	Junction	15900.5	16531.1	16215.8	1.03966	0.0538412	0.0528606	0.0533509	1.01855	3.38613e-06	3.19765e-06	3.29189e-06	1.05894
AB-001480	Junction	2979.94	3248.43	3114.19	1.0901	0.0726091	0.0613871	0.0669981	1.18281	2.43659e-05	1.88974e-05	2.16317e-05	1.28938
AB-007176	Junction	17425	21073.3	19249.1	1.20937	0.0416766	0.0493584	0.0455175	1.18432	2.39177e-06	2.34223e-06	2.367e-06	1.02115
AB-007101	Junction	2356.18	2419.53	2387.86	1.02689	0.0775201	0.0716588	0.0745894	1.0818	3.29007e-05	2.96168e-05	3.12587e-05	1.11088
AB-007161	Junction	3345.52	3270.31	3307.92	1.023	0.0665102	0.0705549	0.0685326	1.06081	1.98804e-05	2.15744e-05	2.07274e-05	1.08521
AB-007121	Junction	47790.8	50008.5	48899.6	1.04641	0.0253924	0.0277768	0.0265846	1.0939	5.31325e-07	5.55441e-07	5.43383e-07	1.04539
AB-007173	Junction	8767.84	9545.8	9156.82	1.08873	0.0761008	0.0771325	0.0766167	1.01356	8.67954e-06	8.08026e-06	8.3799e-06	1.07417
AB-007154	Junction	7718.49	7955.79	7837.14	1.03075	0.0409466	0.0450798	0.0430132	1.10094	5.305e-06	5.66628e-06	5.48564e-06	1.0681
AB-007083	Junction	17968.2	15759.5	16863.9	1.14015	0.0149499	0.0165195	0.0157347	1.10499	8.32019e-07	1.04822e-06	9.40121e-07	1.25985
AB-001558	Junction	632.68	790.077	711.379	1.24878	0.00472424	0.00487491	0.00479957	1.03189	7.46703e-06	6.17016e-06	6.8186e-06	1.21018
AB-007163	Junction	161078	151789	156433	1.0612	0.00455961	0.00532525	0.00494243	1.16792	2.83068e-08	3.50834e-08	3.16951e-08	1.23939
AB-007087	Junction	8148.75	8988.21	8568.48	1.10302	0.00429731	0.00434268	0.00432	1.01056	5.27359e-07	4.83153e-07	5.05256e-07	1.09149
AB-001428	Junction	3834.13	3414.97	3624.55	1.12274	0.0888493	0.0877969	0.0883231	1.01199	2.31733e-05	2.57094e-05	2.44414e-05	1.10944
AB-007178	Junction	2859.99	3555.8	3207.9	1.24329	0.0942796	0.0923881	0.0933339	1.02047	3.2965e-05	2.59824e-05	2.94737e-05	1.26875
AB-007120	Junction	5455.27	5477.59	5466.43	1.00409	0.0799515	0.0821722	0.0810618	1.02778	1.46558e-05	1.50015e-05	1.48287e-05	1.02359
AB-007110	Junction	2075.96	1635.49	1855.72	1.26933	0.0756845	0.0773258	0.0765052	1.02169	3.64575e-05	4.728e-05	4.18688e-05	1.29685
AB-000334	Junction	19025.6	23515.3	21270.5	1.23598	0.00344636	0.00352826	0.00348731	1.02376	1.81143e-07	1.50041e-07	1.65592e-07	1.20729
AB-007123	Junction	48994.2	51028.7	50011.5	1.04153	0.0203812	0.0211022	0.0207417	1.03538	4.15991e-07	4.13535e-07	4.14763e-07	1.00594
AB-007182	Junction	1256.81	1602.13	1429.47	1.27475	0.0797193	0.0922896	0.0860045	1.15768	6.34298e-05	5.76045e-05	6.05171e-05	1.10113
AB-007130	Junction	9093.29	11825	10459.2	1.30041	0.0426016	0.0402189	0.0414102	1.05924	4.68494e-06	3.40116e-06	4.04305e-06	1.37745
AB-007168	Junction	63422.4	63114	63268.2	1.00489	0.0151091	0.016438	0.0157736	1.08795	2.3823e-07	2.60449e-07	2.4934e-07	1.09327
AB-007150	Junction	9095.95	10379.6	9737.77	1.14112	0.0425184	0.048097	0.0453077	1.13121	4.67443e-06	4.63381e-06	4.65412e-06	1.00877
AB-007175	Junction	36296	35288.5	35792.2	1.02855	0.0336409	0.0358147	0.0347278	1.06462	9.2685e-07	1.01491e-06	9.70881e-07	1.09501
AB-000373	Junction	7615.97	7274.04	7445.01	1.04701	0.0811189	0.084953	0.083036	1.04727	1.06512e-05	1.16789e-05	1.1165e-05	1.09649
AB-001533	Junction	36578.2	40174.3	38376.3	1.09831	0.0328956	0.0343275	0.0336116	1.04353	8.99323e-07	8.54463e-07	8.76893e-07	1.0525
AB-000231	Junction	401489	413335	407412	1.02951	0.00307922	0.00324952	0.00316437	1.05531	7.6695e-09	7.86172e-09	7.76561e-09	1.02506
AB-001396	Junction	1187.83	1037.51	1112.67	1.14488	0.0748777	0.0754037	0.0751407	1.00702	6.30377e-05	7.26777e-05	6.78577e-05	1.15292
AB-007090	Junction	2101.73	2509.07	2305.4	1.19381	0.0621209	0.0635115	0.0628162	1.02238	2.9557e-05	2.53127e-05	2.74349e-05	1.16768
AB-007080	Junction	10708.2	10007.3	10357.7	1.07004	0.0435298	0.0456019	0.0445658	1.0476	4.06509e-06	4.55688e-06	4.31098e-06	1.12098
AB-000376	Junction	1604.05	1568.7	1586.38	1.02253	0.0833927	0.0844822	0.0839375	1.01307	5.19889e-05	5.38548e-05	5.29219e-05	1.03589
AB-007076	Junction	19414.3	24238.9	21826.6	1.24851	0.0406012	0.0421971	0.0413992	1.03931	2.09131e-06	1.74088e-06	1.91609e-06	1.20129
AB-007170	Junction	9337.12	10373.7	9855.39	1.11101	0.0859545	0.0790114	0.0824829	1.08788	9.20567e-06	7.61654e-06	8.41111e-06	1.20864
AB-007165	Junction	58737.7	66625.4	62681.5	1.13429	0.0260115	0.0266404	0.0263259	1.02418	4.42841e-07	3.99854e-07	4.21347e-07	1.10751
AB-007115	Junction	9898.27	8834.16	9366.21	1.12045	0.0531031	0.0539618	0.0535325	1.01617	5.36489e-06	6.10831e-06	5.7366e-06	1.13857
AB-007138	Junction	22869.7	23342.3	23106	1.02067	0.0222918	0.0221371	0.0222144	1.00699	9.74731e-07	9.48368e-07	9.6155e-07	1.0278
AB-000327	Junction	7091.17	6913.72	7002.45	1.02567	0.0804798	0.0811816	0.0808307	1.00872	1.13493e-05	1.17421e-05	1.15457e-05	1.03461
AB-007118	Junction	7490.98	8183.7	7837.34	1.09247	0.0660828	0.065319	0.0657009	1.01169	8.82165e-06	7.98161e-06	8.40163e-06	1.10525
AB-007158	Junction	5534.88	6398.16	5966.52	1.15597	0.0235778	0.0255647	0.0245712	1.08427	4.25985e-06	3.99563e-06	4.12774e-06	1.06613
AB-007169	Junction	29116.1	36518.9	32817.5	1.25425	0.0411996	0.0414375	0.0413185	1.00577	1.41501e-06	1.13469e-06	1.27485e-06	1.24705
AB-007139	Junction	10282	10592.6	10437.3	1.0302	0.0263379	0.026502	0.02642	1.00623	2.56156e-06	2.50194e-06	2.53175e-06	1.02383
AB-000394	Junction	8116.19	8376.92	8246.56	1.03213	0.0407574	0.0432826	0.04202	1.06196	5.02174e-06	5.16689e-06	5.09431e-06	1.0289
AB-007078	Junction	2270.79	2437.07	2353.93	1.07322	0.0818868	0.0824983	0.0821925	1.00747	3.60609e-05	3.38515e-05	3.49562e-05	1.06527
AB-007081	Junction	6263.66	6491.42	6377.54	1.03636	0.0694866	0.0712267	0.0703567	1.02504	1.10936e-05	1.09724e-05	1.1033e-05	1.01104
AB-007082	Junction	3337.39	2202.36	2769.88	1.51537	0.0940437	0.0978762	0.09596	1.04075	2.81788e-05	4.44415e-05	3.63102e-05	1.57713
AB-007084	Junction	27396.8	31890.8	29643.8	1.16403	0.00287547	0.00267681	0.00277614	1.07421	1.04956e-07	8.39367e-08	9.44465e-08	1.25042
AB-007085	Junction	12732.6	12609.9	12671.2	1.00973	0.0118482	0.0118973	0.0118727	1.00414	9.30537e-07	9.43489e-07	9.37013e-07	1.01392
AB-007086	Junction	14719.1	17228.9	15974	1.17051	0.0020322	0.00196451	0.00199835	1.03446	1.38065e-07	1.14024e-07	1.26045e-07	1.21085
AB-007093	Junction	2653.02	2712.02	2682.52	1.02224	0.0681845	0.0694051	0.0687948	1.0179	2.57007e-05	2.55917e-05	2.56462e-05	1.00426
AB-007105	Junction	709.548	969.01	839.279	1.36567	0.067524	0.0800747	0.0737994	1.18587	9.51649e-05	8.26356e-05	8.89003e-05	1.15162
AB-007116	Junction	8020.98	7668.04	7844.51	1.04603	0.0742335	0.0730472	0.0736404	1.01624	9.25492e-06	9.52619e-06	9.39056e-06	1.02931
AB-007122	Junction	19131.9	20196.7	19664.3	1.05565	0.0419952	0.0437175	0.0428563	1.04101	2.19503e-06	2.16458e-06	2.17981e-06	1.01407
AB-007124	Junction	10864.5	10690.7	10777.6	1.01626	0.0683075	0.0690018	0.0686547	1.01016	6.28723e-06	6.4544e-06	6.37082e-06	1.02659
AB-007141	Junction	4058.11	3360.63	3709.37	1.20755	0.0799518	0.0773478	0.0786498	1.03367	1.97017e-05	2.30159e-05	2.13588e-05	1.16822
AB-007143	Junction	3191.5	3184.16	3187.83	1.00231	0.0665527	0.0665918	0.0665722	1.00059	2.08531e-05	2.09135e-05	2.08833e-05	1.0029
AB-007146	Junction	1871.49	1659.74	1765.62	1.12758	0.0606534	0.0607746	0.060714	1.002	3.24091e-05	3.66169e-05	3.4513e-05	1.12983
AB-007147	Junction	2688.24	2822.46	2755.35	1.04993	0.0662755	0.0699528	0.0681142	1.05549	2.46539e-05	2.47844e-05	2.47191e-05	1.00529
AB-007155	Junction	206724	202588	204656	1.02041	0.00115553	0.00125895	0.00120724	1.08949	5.58975e-09	6.21431e-09	5.90203e-09	1.11173
AB-007156	Junction	1781.69	1751.74	1766.71	1.0171	0.0440302	0.0425551	0.0432926	1.03466	2.47126e-05	2.42931e-05	2.45028e-05	1.01727
AB-000222	Junction	57796.6	65081.6	61439.1	1.12604	0.0235837	0.023951	0.0237674	1.01557	4.08047e-07	3.68015e-07	3.88031e-07	1.10878
AB-007162	Junction	15295.2	15147.5	15221.4	1.00975	0.0383769	0.0381728	0.0382749	1.00535	2.50908e-06	2.52007e-06	2.51457e-06	1.00438
AB-007164	Junction	43755.6	46453.1	45104.4	1.06165	0.0339147	0.0356231	0.0347689	1.05037	7.75093e-07	7.66861e-07	7.70977e-07	1.01074
AB-007166	Junction	40596.7	41889.9	41243.3	1.03186	0.036051	0.0380312	0.0370411	1.05493	8.88028e-07	9.07886e-07	8.97957e-07	1.02236
AB-007167	Junction	53670.1	65972.1	59821.1	1.22921	0.0270293	0.0272404	0.0271349	1.00781	5.0362e-07	4.12907e-07	4.58264e-07	1.21969
AB-007171	Junction	5326.73	5342.56	5334.65	1.00297	0.0832219	0.0936658	0.0884438	1.12549	1.56234e-05	1.7532e-05	1.65777e-05	1.12216
AB-000337	Junction	4953.18	4115.75	4534.47	1.20347	0.0820733	0.0827266	0.0824	1.00796	1.65698e-05	2.01e-05	1.83349e-05	1.21305
AB-007177	Junction	10077.4	10251.1	10164.3	1.01723	0.0649703	0.0658744	0.0654223	1.01392	6.4471e-06	6.42608e-06	6.43659e-06	1.00327

## Sheet: Notes
Note: For AB-000317, the kinetics parameters were determined for two separate samples and the mean values of kon-mean, koff-mean and KD-mean were calculated and compared with kinetics parameters of other monoclonal antibodies.
